# Supplementary material for: MYG1 drives glycolysis and colorectal cancer development through nuclear-mitochondrial collaboration
Source: Nat Commun. 2024 Jun 11;15:4969. doi: 10.1038/s41467-024-49221-0 (PMC11167044; doi:10.1038/s41467-024-49221-0)
Supplement: Supplementary file 3 — Supplementary Data 1 [file 41467_2024_49221_MOESM3_ESM.xlsx]

## Sheet: GSEA in TCGA COADREAD
NAME	GS<br> follow link to MSigDB	GS DETAILS	SIZE	ES	NES	NOM p-val	FDR q-val	FWER p-val	RANK AT MAX	LEADING EDGE
KEGG_RNA_POLYMERASE	KEGG_RNA_POLYMERASE	Details ...	28	0.790405	2.17531	0.0019084	0.00795814	0.004	3738	tags=54%, list=12%, signal=61%
KEGG_HUNTINGTONS_DISEASE	KEGG_HUNTINGTONS_DISEASE	Details ...	161	0.667874	2.16879	0	0.00440972	0.004	2609	tags=47%, list=8%, signal=50%
KEGG_PYRIMIDINE_METABOLISM	KEGG_PYRIMIDINE_METABOLISM	Details ...	96	0.656276	2.10293	0	0.00890034	0.017	4341	tags=49%, list=14%, signal=56%
KEGG_PARKINSONS_DISEASE	KEGG_PARKINSONS_DISEASE	Details ...	110	0.735967	2.05882	0	0.0116823	0.027	3579	tags=56%, list=11%, signal=63%
KEGG_FRUCTOSE_AND_MANNOSE_METABOLISM	KEGG_FRUCTOSE_AND_MANNOSE_METABOLISM	Details ...	33	0.69529	2.05601	0	0.00952461	0.027	3616	tags=52%, list=11%, signal=58%
KEGG_ALZHEIMERS_DISEASE	KEGG_ALZHEIMERS_DISEASE	Details ...	149	0.608259	2.00822	0	0.0181524	0.051	3964	tags=46%, list=12%, signal=52%
KEGG_OXIDATIVE_PHOSPHORYLATION	KEGG_OXIDATIVE_PHOSPHORYLATION	Details ...	112	0.735196	2.00485	0	0.0162367	0.052	3964	tags=56%, list=12%, signal=64%
KEGG_BASE_EXCISION_REPAIR	KEGG_BASE_EXCISION_REPAIR	Details ...	34	0.724954	1.95248	0	0.0247843	0.089	3672	tags=59%, list=12%, signal=66%
KEGG_GLYCOLYSIS_GLUCONEOGENESIS	KEGG_GLYCOLYSIS_GLUCONEOGENESIS	Details ...	58	0.63299	1.90744	0.00389864	0.0385557	0.123	5323	tags=53%, list=17%, signal=64%
KEGG_PURINE_METABOLISM	KEGG_PURINE_METABOLISM	Details ...	149	0.48857	1.88309	0.0060241	0.0435889	0.147	3739	tags=34%, list=12%, signal=38%
KEGG_PENTOSE_PHOSPHATE_PATHWAY	KEGG_PENTOSE_PHOSPHATE_PATHWAY	Details ...	26	0.676709	1.87847	0	0.04229	0.151	2120	tags=42%, list=7%, signal=45%
KEGG_PROTEASOME	KEGG_PROTEASOME	Details ...	42	0.770513	1.87729	0.00804829	0.0392427	0.154	4552	tags=67%, list=14%, signal=78%
KEGG_RIBOSOME	KEGG_RIBOSOME	Details ...	87	0.833571	1.82737	0.00390625	0.0573976	0.224	2950	tags=78%, list=9%, signal=86%
KEGG_AMINOACYL_TRNA_BIOSYNTHESIS	KEGG_AMINOACYL_TRNA_BIOSYNTHESIS	Details ...	22	0.745296	1.80961	0.00776699	0.0614904	0.245	5637	tags=77%, list=18%, signal=94%
KEGG_GLUTATHIONE_METABOLISM	KEGG_GLUTATHIONE_METABOLISM	Details ...	45	0.621539	1.80623	0.00809717	0.0589791	0.248	3861	tags=47%, list=12%, signal=53%
KEGG_CARDIAC_MUSCLE_CONTRACTION	KEGG_CARDIAC_MUSCLE_CONTRACTION	Details ...	72	0.525	1.7865	0.0060241	0.0646703	0.264	3247	tags=29%, list=10%, signal=32%
KEGG_GALACTOSE_METABOLISM	KEGG_GALACTOSE_METABOLISM	Details ...	25	0.616402	1.76023	0.0153551	0.074853	0.306	4734	tags=44%, list=15%, signal=52%
KEGG_AMINO_SUGAR_AND_NUCLEOTIDE_SUGAR_METABOLISM	KEGG_AMINO_SUGAR_AND_NUCLEOTIDE_SUGAR_METABOLISM	Details ...	42	0.579739	1.75286	0.0217391	0.0740323	0.312	3472	tags=36%, list=11%, signal=40%
KEGG_GLYOXYLATE_AND_DICARBOXYLATE_METABOLISM	KEGG_GLYOXYLATE_AND_DICARBOXYLATE_METABOLISM	Details ...	16	0.744462	1.74336	0.00193798	0.0763588	0.334	5247	tags=75%, list=16%, signal=90%
KEGG_CITRATE_CYCLE_TCA_CYCLE	KEGG_CITRATE_CYCLE_TCA_CYCLE	Details ...	30	0.717439	1.7429	0.0242915	0.072799	0.335	6143	tags=67%, list=19%, signal=82%
KEGG_PYRUVATE_METABOLISM	KEGG_PYRUVATE_METABOLISM		39	0.591887	1.71551	0.0258964	0.0854792	0.37	7519	tags=59%, list=24%, signal=77%
KEGG_ARGININE_AND_PROLINE_METABOLISM	KEGG_ARGININE_AND_PROLINE_METABOLISM		53	0.580072	1.70864	0.01	0.0858907	0.383	7130	tags=58%, list=22%, signal=75%
KEGG_VALINE_LEUCINE_AND_ISOLEUCINE_DEGRADATION	KEGG_VALINE_LEUCINE_AND_ISOLEUCINE_DEGRADATION		43	0.617177	1.69197	0.049904	0.0936647	0.41	5711	tags=51%, list=18%, signal=62%
KEGG_SPLICEOSOME	KEGG_SPLICEOSOME		126	0.582166	1.67307	0.0745968	0.103802	0.45	5566	tags=49%, list=17%, signal=59%
KEGG_PORPHYRIN_AND_CHLOROPHYLL_METABOLISM	KEGG_PORPHYRIN_AND_CHLOROPHYLL_METABOLISM		36	0.636591	1.66977	0.00776699	0.102288	0.452	5051	tags=42%, list=16%, signal=49%
KEGG_DNA_REPLICATION	KEGG_DNA_REPLICATION		36	0.690261	1.66639	0.0409836	0.10018	0.457	4344	tags=58%, list=14%, signal=67%
KEGG_CYTOSOLIC_DNA_SENSING_PATHWAY	KEGG_CYTOSOLIC_DNA_SENSING_PATHWAY		39	0.523376	1.62848	0.032	0.122335	0.503	3738	tags=28%, list=12%, signal=32%
KEGG_BUTANOATE_METABOLISM	KEGG_BUTANOATE_METABOLISM		33	0.60447	1.62565	0.0565302	0.119826	0.503	5286	tags=45%, list=17%, signal=54%
KEGG_VIBRIO_CHOLERAE_INFECTION	KEGG_VIBRIO_CHOLERAE_INFECTION		52	0.476393	1.58074	0.0452756	0.15184	0.569	6394	tags=42%, list=20%, signal=53%
KEGG_N_GLYCAN_BIOSYNTHESIS	KEGG_N_GLYCAN_BIOSYNTHESIS		46	0.492465	1.56666	0.0584551	0.159458	0.591	3649	tags=43%, list=11%, signal=49%
KEGG_STEROID_BIOSYNTHESIS	KEGG_STEROID_BIOSYNTHESIS		17	0.633641	1.55432	0.0708502	0.165977	0.61	5060	tags=59%, list=16%, signal=70%
KEGG_GLYCEROLIPID_METABOLISM	KEGG_GLYCEROLIPID_METABOLISM		47	0.428446	1.51532	0.0528376	0.196066	0.656	4548	tags=28%, list=14%, signal=32%
KEGG_ONE_CARBON_POOL_BY_FOLATE	KEGG_ONE_CARBON_POOL_BY_FOLATE		17	0.588749	1.49865	0.0996094	0.207821	0.684	4779	tags=53%, list=15%, signal=62%
KEGG_P53_SIGNALING_PATHWAY	KEGG_P53_SIGNALING_PATHWAY		67	0.415928	1.48958	0.0742972	0.21096	0.696	6667	tags=45%, list=21%, signal=56%
KEGG_SELENOAMINO_ACID_METABOLISM	KEGG_SELENOAMINO_ACID_METABOLISM		24	0.518969	1.48735	0.0870406	0.206889	0.696	9399	tags=54%, list=29%, signal=77%
KEGG_PROPANOATE_METABOLISM	KEGG_PROPANOATE_METABOLISM		32	0.514769	1.47703	0.120388	0.212326	0.716	5286	tags=44%, list=17%, signal=52%
KEGG_CYSTEINE_AND_METHIONINE_METABOLISM	KEGG_CYSTEINE_AND_METHIONINE_METABOLISM		33	0.50999	1.46079	0.0813492	0.223777	0.73	3055	tags=27%, list=10%, signal=30%
KEGG_CELL_CYCLE	KEGG_CELL_CYCLE		124	0.435097	1.44606	0.133874	0.235376	0.746	5083	tags=39%, list=16%, signal=46%
KEGG_LYSINE_DEGRADATION	KEGG_LYSINE_DEGRADATION		42	0.44196	1.44263	0.137143	0.232903	0.753	4548	tags=45%, list=14%, signal=53%
KEGG_GLYCOSAMINOGLYCAN_DEGRADATION	KEGG_GLYCOSAMINOGLYCAN_DEGRADATION		20	0.524417	1.44098	0.117284	0.228911	0.755	3764	tags=40%, list=12%, signal=45%
KEGG_NUCLEOTIDE_EXCISION_REPAIR	KEGG_NUCLEOTIDE_EXCISION_REPAIR		44	0.505658	1.4251	0.144016	0.241739	0.775	6423	tags=52%, list=20%, signal=65%
KEGG_PEROXISOME	KEGG_PEROXISOME		78	0.484781	1.42395	0.122	0.237109	0.776	6143	tags=44%, list=19%, signal=54%
KEGG_PROTEIN_EXPORT	KEGG_PROTEIN_EXPORT		24	0.572417	1.41816	0.159223	0.237681	0.783	4863	tags=50%, list=15%, signal=59%
KEGG_HOMOLOGOUS_RECOMBINATION	KEGG_HOMOLOGOUS_RECOMBINATION		26	0.520744	1.41606	0.123203	0.23434	0.785	6019	tags=54%, list=19%, signal=66%
KEGG_RNA_DEGRADATION	KEGG_RNA_DEGRADATION		53	0.453428	1.39129	0.173038	0.256161	0.808	4816	tags=40%, list=15%, signal=47%
KEGG_TRYPTOPHAN_METABOLISM	KEGG_TRYPTOPHAN_METABOLISM		38	0.509565	1.38842	0.123732	0.253345	0.813	8665	tags=55%, list=27%, signal=76%
KEGG_GLYCEROPHOSPHOLIPID_METABOLISM	KEGG_GLYCEROPHOSPHOLIPID_METABOLISM		76	0.357533	1.37753	0.0869565	0.26032	0.821	5111	tags=26%, list=16%, signal=31%
KEGG_MATURITY_ONSET_DIABETES_OF_THE_YOUNG	KEGG_MATURITY_ONSET_DIABETES_OF_THE_YOUNG		24	0.491445	1.35678	0.138462	0.277694	0.834	9247	tags=58%, list=29%, signal=82%
KEGG_FATTY_ACID_METABOLISM	KEGG_FATTY_ACID_METABOLISM		41	0.554947	1.34624	0.160569	0.284978	0.848	5810	tags=46%, list=18%, signal=57%
KEGG_OTHER_GLYCAN_DEGRADATION	KEGG_OTHER_GLYCAN_DEGRADATION		15	0.550881	1.3442	0.180198	0.281356	0.849	8558	tags=60%, list=27%, signal=82%
KEGG_BIOSYNTHESIS_OF_UNSATURATED_FATTY_ACIDS	KEGG_BIOSYNTHESIS_OF_UNSATURATED_FATTY_ACIDS		22	0.489741	1.34298	0.173824	0.27735	0.851	7275	tags=45%, list=23%, signal=59%
KEGG_MISMATCH_REPAIR	KEGG_MISMATCH_REPAIR		23	0.524578	1.34084	0.217304	0.274225	0.853	6019	tags=52%, list=19%, signal=64%
KEGG_RIBOFLAVIN_METABOLISM	KEGG_RIBOFLAVIN_METABOLISM		15	0.4475	1.33317	0.118712	0.277648	0.863	4082	tags=33%, list=13%, signal=38%
KEGG_BLADDER_CANCER	KEGG_BLADDER_CANCER		41	0.383996	1.32599	0.11976	0.280566	0.871	5010	tags=32%, list=16%, signal=38%
KEGG_PATHOGENIC_ESCHERICHIA_COLI_INFECTION	KEGG_PATHOGENIC_ESCHERICHIA_COLI_INFECTION		56	0.393071	1.30268	0.174168	0.302794	0.891	1841	tags=18%, list=6%, signal=19%
KEGG_AMYOTROPHIC_LATERAL_SCLEROSIS_ALS	KEGG_AMYOTROPHIC_LATERAL_SCLEROSIS_ALS		52	0.372556	1.29535	0.147638	0.305648	0.895	3011	tags=23%, list=9%, signal=25%
KEGG_ALANINE_ASPARTATE_AND_GLUTAMATE_METABOLISM	KEGG_ALANINE_ASPARTATE_AND_GLUTAMATE_METABOLISM		30	0.450862	1.28962	0.171937	0.307226	0.9	8848	tags=63%, list=28%, signal=88%
KEGG_GLYCOSPHINGOLIPID_BIOSYNTHESIS_LACTO_AND_NEOLACTO_SERIES	KEGG_GLYCOSPHINGOLIPID_BIOSYNTHESIS_LACTO_AND_NEOLACTO_SERIES		25	0.421199	1.2844	0.192233	0.308059	0.904	4914	tags=36%, list=15%, signal=43%
KEGG_OOCYTE_MEIOSIS	KEGG_OOCYTE_MEIOSIS		107	0.346956	1.27502	0.189723	0.313842	0.91	5083	tags=28%, list=16%, signal=33%
KEGG_PANTOTHENATE_AND_COA_BIOSYNTHESIS	KEGG_PANTOTHENATE_AND_COA_BIOSYNTHESIS		16	0.473977	1.26679	0.162325	0.319734	0.912	1114	tags=25%, list=3%, signal=26%
KEGG_BETA_ALANINE_METABOLISM	KEGG_BETA_ALANINE_METABOLISM		22	0.470758	1.24967	0.225933	0.335593	0.919	5886	tags=41%, list=18%, signal=50%
KEGG_TYROSINE_METABOLISM	KEGG_TYROSINE_METABOLISM		39	0.47172	1.24587	0.205941	0.334885	0.92	4592	tags=28%, list=14%, signal=33%
KEGG_LYSOSOME	KEGG_LYSOSOME		121	0.370366	1.22822	0.273279	0.351992	0.934	6227	tags=32%, list=20%, signal=40%
KEGG_MTOR_SIGNALING_PATHWAY	KEGG_MTOR_SIGNALING_PATHWAY		49	0.326273	1.19889	0.246094	0.384637	0.951	4060	tags=33%, list=13%, signal=37%
KEGG_NOTCH_SIGNALING_PATHWAY	KEGG_NOTCH_SIGNALING_PATHWAY		46	0.39929	1.1988	0.26078	0.37896	0.951	5486	tags=41%, list=17%, signal=50%
KEGG_SNARE_INTERACTIONS_IN_VESICULAR_TRANSPORT	KEGG_SNARE_INTERACTIONS_IN_VESICULAR_TRANSPORT		38	0.370208	1.19586	0.246436	0.377178	0.951	2477	tags=24%, list=8%, signal=26%
KEGG_INSULIN_SIGNALING_PATHWAY	KEGG_INSULIN_SIGNALING_PATHWAY		132	0.303604	1.17621	0.241176	0.398299	0.954	3472	tags=24%, list=11%, signal=27%
KEGG_SPHINGOLIPID_METABOLISM	KEGG_SPHINGOLIPID_METABOLISM		38	0.366507	1.16012	0.304436	0.413967	0.959	7577	tags=39%, list=24%, signal=52%
KEGG_THYROID_CANCER	KEGG_THYROID_CANCER		29	0.360139	1.14999	0.266932	0.421664	0.962	2475	tags=21%, list=8%, signal=22%
KEGG_UBIQUITIN_MEDIATED_PROTEOLYSIS	KEGG_UBIQUITIN_MEDIATED_PROTEOLYSIS		129	0.310592	1.13402	0.303327	0.437917	0.966	4025	tags=26%, list=13%, signal=29%
KEGG_TIGHT_JUNCTION	KEGG_TIGHT_JUNCTION		125	0.285529	1.12205	0.278884	0.449092	0.969	5522	tags=29%, list=17%, signal=35%
KEGG_RIG_I_LIKE_RECEPTOR_SIGNALING_PATHWAY	KEGG_RIG_I_LIKE_RECEPTOR_SIGNALING_PATHWAY		55	0.313272	1.11217	0.319361	0.456367	0.97	3689	tags=25%, list=12%, signal=29%
KEGG_PHENYLALANINE_METABOLISM	KEGG_PHENYLALANINE_METABOLISM		17	0.435028	1.09764	0.334653	0.470965	0.975	8027	tags=53%, list=25%, signal=71%
KEGG_PROGESTERONE_MEDIATED_OOCYTE_MATURATION	KEGG_PROGESTERONE_MEDIATED_OOCYTE_MATURATION		83	0.294559	1.09595	0.353783	0.467068	0.975	2784	tags=20%, list=9%, signal=22%
KEGG_ANTIGEN_PROCESSING_AND_PRESENTATION	KEGG_ANTIGEN_PROCESSING_AND_PRESENTATION		67	0.396518	1.09408	0.370902	0.463471	0.975	7193	tags=34%, list=23%, signal=44%
KEGG_VASOPRESSIN_REGULATED_WATER_REABSORPTION	KEGG_VASOPRESSIN_REGULATED_WATER_REABSORPTION		42	0.335543	1.08468	0.353175	0.472313	0.976	7024	tags=38%, list=22%, signal=49%
KEGG_GLYCOSAMINOGLYCAN_BIOSYNTHESIS_KERATAN_SULFATE	KEGG_GLYCOSAMINOGLYCAN_BIOSYNTHESIS_KERATAN_SULFATE		15	0.426111	1.0832	0.388145	0.468477	0.976	2676	tags=20%, list=8%, signal=22%
KEGG_ENDOCYTOSIS	KEGG_ENDOCYTOSIS		179	0.280528	1.07122	0.379032	0.4791	0.978	3853	tags=22%, list=12%, signal=25%
KEGG_ACUTE_MYELOID_LEUKEMIA	KEGG_ACUTE_MYELOID_LEUKEMIA		57	0.314091	1.0655	0.365657	0.481135	0.979	2240	tags=21%, list=7%, signal=23%
KEGG_ADIPOCYTOKINE_SIGNALING_PATHWAY	KEGG_ADIPOCYTOKINE_SIGNALING_PATHWAY		65	0.291178	1.02946	0.415534	0.529507	0.984	3463	tags=22%, list=11%, signal=24%
KEGG_NICOTINATE_AND_NICOTINAMIDE_METABOLISM	KEGG_NICOTINATE_AND_NICOTINAMIDE_METABOLISM		23	0.329842	1.02944	0.413002	0.522984	0.984	4802	tags=22%, list=15%, signal=26%
KEGG_VEGF_SIGNALING_PATHWAY	KEGG_VEGF_SIGNALING_PATHWAY		74	0.272731	1.02777	0.43487	0.519222	0.985	6257	tags=34%, list=20%, signal=42%
KEGG_GLYCINE_SERINE_AND_THREONINE_METABOLISM	KEGG_GLYCINE_SERINE_AND_THREONINE_METABOLISM		31	0.469564	1.01806	0.475538	0.527831	0.986	3940	tags=23%, list=12%, signal=26%
KEGG_GLYCOSYLPHOSPHATIDYLINOSITOL_GPI_ANCHOR_BIOSYNTHESIS	KEGG_GLYCOSYLPHOSPHATIDYLINOSITOL_GPI_ANCHOR_BIOSYNTHESIS		24	0.35782	1.01693	0.418	0.523333	0.986	9274	tags=63%, list=29%, signal=88%
KEGG_HISTIDINE_METABOLISM	KEGG_HISTIDINE_METABOLISM		28	0.374501	1.01524	0.444668	0.519699	0.986	8013	tags=54%, list=25%, signal=71%
KEGG_GLYCOSAMINOGLYCAN_BIOSYNTHESIS_HEPARAN_SULFATE	KEGG_GLYCOSAMINOGLYCAN_BIOSYNTHESIS_HEPARAN_SULFATE		26	0.319626	1.01454	0.425926	0.514712	0.986	2466	tags=19%, list=8%, signal=21%
KEGG_DRUG_METABOLISM_OTHER_ENZYMES	KEGG_DRUG_METABOLISM_OTHER_ENZYMES		47	0.418756	1.00631	0.503984	0.520897	0.988	4341	tags=21%, list=14%, signal=25%
KEGG_ARACHIDONIC_ACID_METABOLISM	KEGG_ARACHIDONIC_ACID_METABOLISM		54	0.325417	1.0046	0.467197	0.51801	0.988	4757	tags=20%, list=15%, signal=24%
KEGG_CHRONIC_MYELOID_LEUKEMIA	KEGG_CHRONIC_MYELOID_LEUKEMIA		73	0.276237	0.977279	0.470817	0.552309	0.994	2548	tags=21%, list=8%, signal=22%
KEGG_ETHER_LIPID_METABOLISM	KEGG_ETHER_LIPID_METABOLISM		32	0.278856	0.961755	0.52459	0.568749	0.994	6138	tags=28%, list=19%, signal=35%
KEGG_PROXIMAL_TUBULE_BICARBONATE_RECLAMATION	KEGG_PROXIMAL_TUBULE_BICARBONATE_RECLAMATION		22	0.317751	0.94875	0.511811	0.581618	0.994	7673	tags=41%, list=24%, signal=54%
KEGG_APOPTOSIS	KEGG_APOPTOSIS		83	0.262654	0.946444	0.484496	0.578391	0.994	3913	tags=22%, list=12%, signal=25%
KEGG_NEUROTROPHIN_SIGNALING_PATHWAY	KEGG_NEUROTROPHIN_SIGNALING_PATHWAY		123	0.22973	0.85679	0.642998	0.719464	1	5100	tags=25%, list=16%, signal=30%
KEGG_LONG_TERM_POTENTIATION	KEGG_LONG_TERM_POTENTIATION		67	0.231418	0.856202	0.656863	0.712758	1	2597	tags=15%, list=8%, signal=16%
KEGG_METABOLISM_OF_XENOBIOTICS_BY_CYTOCHROME_P450	KEGG_METABOLISM_OF_XENOBIOTICS_BY_CYTOCHROME_P450		63	0.375528	0.85183	0.736111	0.712028	1	3861	tags=19%, list=12%, signal=22%
KEGG_PRION_DISEASES	KEGG_PRION_DISEASES		34	0.315956	0.832864	0.65737	0.735961	1	2214	tags=15%, list=7%, signal=16%
KEGG_GLYCOSAMINOGLYCAN_BIOSYNTHESIS_CHONDROITIN_SULFATE	KEGG_GLYCOSAMINOGLYCAN_BIOSYNTHESIS_CHONDROITIN_SULFATE		22	0.33385	0.829211	0.634409	0.734425	1	3452	tags=32%, list=11%, signal=36%
KEGG_ASCORBATE_AND_ALDARATE_METABOLISM	KEGG_ASCORBATE_AND_ALDARATE_METABOLISM		22	0.363719	0.82018	0.697087	0.741709	1	17984	tags=95%, list=56%, signal=218%
KEGG_EPITHELIAL_CELL_SIGNALING_IN_HELICOBACTER_PYLORI_INFECTION	KEGG_EPITHELIAL_CELL_SIGNALING_IN_HELICOBACTER_PYLORI_INFECTION		67	0.223844	0.798806	0.736842	0.768031	1	5976	tags=24%, list=19%, signal=29%
KEGG_BASAL_TRANSCRIPTION_FACTORS	KEGG_BASAL_TRANSCRIPTION_FACTORS		34	0.265772	0.782996	0.68866	0.787574	1	3477	tags=18%, list=11%, signal=20%
KEGG_FC_GAMMA_R_MEDIATED_PHAGOCYTOSIS	KEGG_FC_GAMMA_R_MEDIATED_PHAGOCYTOSIS		96	0.219018	0.778069	0.731557	0.787328	1	4790	tags=22%, list=15%, signal=26%
KEGG_ALPHA_LINOLENIC_ACID_METABOLISM	KEGG_ALPHA_LINOLENIC_ACID_METABOLISM		18	0.247451	0.753848	0.812121	0.819604	1	7468	tags=33%, list=23%, signal=43%
KEGG_REGULATION_OF_AUTOPHAGY	KEGG_REGULATION_OF_AUTOPHAGY		21	0.246597	0.736151	0.79604	0.839678	1	1073	tags=10%, list=3%, signal=10%
KEGG_NITROGEN_METABOLISM	KEGG_NITROGEN_METABOLISM		23	0.23526	0.693639	0.857143	0.896051	1	8848	tags=52%, list=28%, signal=72%
KEGG_TYPE_II_DIABETES_MELLITUS	KEGG_TYPE_II_DIABETES_MELLITUS		46	0.202162	0.689674	0.879518	0.893353	1	4465	tags=20%, list=14%, signal=23%
KEGG_DRUG_METABOLISM_CYTOCHROME_P450	KEGG_DRUG_METABOLISM_CYTOCHROME_P450		64	0.327484	0.686572	0.926587	0.889002	1	3861	tags=17%, list=12%, signal=20%
KEGG_GNRH_SIGNALING_PATHWAY	KEGG_GNRH_SIGNALING_PATHWAY		98	0.175629	0.678812	0.922156	0.891806	1	6358	tags=26%, list=20%, signal=32%
KEGG_PPAR_SIGNALING_PATHWAY	KEGG_PPAR_SIGNALING_PATHWAY		67	0.235638	0.672634	0.877016	0.891764	1	6565	tags=28%, list=21%, signal=36%
KEGG_MELANOGENESIS	KEGG_MELANOGENESIS		99	0.179846	0.669475	0.919087	0.888135	1	6372	tags=23%, list=20%, signal=29%
KEGG_PENTOSE_AND_GLUCURONATE_INTERCONVERSIONS	KEGG_PENTOSE_AND_GLUCURONATE_INTERCONVERSIONS		25	0.273611	0.66316	0.848425	0.888341	1	1689	tags=8%, list=5%, signal=8%
KEGG_RETINOL_METABOLISM	KEGG_RETINOL_METABOLISM		58	0.309903	0.637803	0.952381	0.911719	1	20242	tags=97%, list=63%, signal=263%
KEGG_NATURAL_KILLER_CELL_MEDIATED_CYTOTOXICITY	KEGG_NATURAL_KILLER_CELL_MEDIATED_CYTOTOXICITY		117	0.178326	0.6016	0.891393	0.942571	1	5446	tags=20%, list=17%, signal=24%
KEGG_STARCH_AND_SUCROSE_METABOLISM	KEGG_STARCH_AND_SUCROSE_METABOLISM		46	0.197637	0.53844	0.973684	0.984138	1	1689	tags=7%, list=5%, signal=7%
KEGG_GRAFT_VERSUS_HOST_DISEASE	KEGG_GRAFT_VERSUS_HOST_DISEASE		37	0.21129	0.511124	0.894737	0.991214	1	5320	tags=16%, list=17%, signal=19%
KEGG_LINOLEIC_ACID_METABOLISM	KEGG_LINOLEIC_ACID_METABOLISM		28	0.213973	0.511032	0.982213	0.982634	1	22322	tags=96%, list=70%, signal=320%
KEGG_TYPE_I_DIABETES_MELLITUS	KEGG_TYPE_I_DIABETES_MELLITUS		41	0.183593	0.491366	0.9	0.983685	1	6923	tags=20%, list=22%, signal=25%
KEGG_ALLOGRAFT_REJECTION	KEGG_ALLOGRAFT_REJECTION		34	0.164788	0.398238	0.947896	1	1	5320	tags=18%, list=17%, signal=21%
KEGG_STEROID_HORMONE_BIOSYNTHESIS	KEGG_STEROID_HORMONE_BIOSYNTHESIS		50	0.139336	0.33014	1	0.997622	1	22257	tags=94%, list=70%, signal=310%
