# Supplementary material for: MYG1 drives glycolysis and colorectal cancer development through nuclear-mitochondrial collaboration
Source: Nat Commun. 2024 Jun 11;15:4969. doi: 10.1038/s41467-024-49221-0 (PMC11167044; doi:10.1038/s41467-024-49221-0)
Supplement: Supplementary file 4 — Supplementary Data 2 [file 41467_2024_49221_MOESM4_ESM.xlsx]

## Sheet: Proteins interacted with MYG1
Protein Ptm Contains:
Protein Group	Protein ID	Accession	-10lgP	Coverage (%)	Coverage (%) 1	Area 1	#Peptides	#Unique	#Spec 1	PTM	Avg. Mass	Description
4	3	P13645|K1C10_HUMAN	245.84	35	35	75500	23	16	58	Y	58827	Keratin, type I cytoskeletal 10 OS=Homo sapiens GN=KRT10 PE=1 SV=6
7	17	Q9BQE3|TBA1C_HUMAN	244.65	34	34	38000	13	5	53	Y	49895	Tubulin alpha-1C chain OS=Homo sapiens GN=TUBA1C PE=1 SV=1
7	18	P68363|TBA1B_HUMAN	244.65	34	34	38000	13	5	53	Y	50152	Tubulin alpha-1B chain OS=Homo sapiens GN=TUBA1B PE=1 SV=1
3	10	P60709|ACTB_HUMAN	240.48	47	47	73400	19	7	68	Y	41737	Actin, cytoplasmic 1 OS=Homo sapiens GN=ACTB PE=1 SV=1
3	11	P63261|ACTG_HUMAN	240.48	47	47	73400	19	7	68	Y	41793	Actin, cytoplasmic 2 OS=Homo sapiens GN=ACTG1 PE=1 SV=1
5	7	P04264|K2C1_HUMAN	225.92	25	25	25900	18	8	50	Y	66039	Keratin, type II cytoskeletal 1 OS=Homo sapiens GN=KRT1 PE=1 SV=6
8	2	P30101|PDIA3_HUMAN	225.56	40	40	65700	19	19	49	Y	56782	Protein disulfide-isomerase A3 OS=Homo sapiens GN=PDIA3 PE=1 SV=4
10	53	P68366|TBA4A_HUMAN	206.63	25	25	840	9	1	35	Y	49924	Tubulin alpha-4A chain OS=Homo sapiens GN=TUBA4A PE=1 SV=1
9	26	P62736|ACTA_HUMAN	199.87	30	30	4980	14	2	48	Y	42009	Actin, aortic smooth muscle OS=Homo sapiens GN=ACTA2 PE=1 SV=1
9	27	P68133|ACTS_HUMAN	199.87	30	30	4980	14	2	48	Y	42051	Actin, alpha skeletal muscle OS=Homo sapiens GN=ACTA1 PE=1 SV=1
9	28	P68032|ACTC_HUMAN	199.87	30	30	4980	14	2	48	Y	42019	Actin, alpha cardiac muscle 1 OS=Homo sapiens GN=ACTC1 PE=1 SV=1
17	76	P10412|H14_HUMAN	197.79	27	27	9350	9	3	25	Y	21865	Histone H1.4 OS=Homo sapiens GN=HIST1H1E PE=1 SV=2
15	5	P35908|K22E_HUMAN	196.14	24	24	24500	16	7	28	Y	65433	Keratin, type II cytoskeletal 2 epidermal OS=Homo sapiens GN=KRT2 PE=1 SV=2
16	15	P06576|ATPB_HUMAN	195.14	29	29	28900	11	11	28	Y	56560	ATP synthase subunit beta, mitochondrial OS=Homo sapiens GN=ATP5B PE=1 SV=3
18	75	P16403|H12_HUMAN	191.36	28	28	5500	8	2	25	Y	21365	Histone H1.2 OS=Homo sapiens GN=HIST1H1C PE=1 SV=2
19	16	P05783|K1C18_HUMAN	189.63	30	30	21300	12	10	23	Y	48058	Keratin, type I cytoskeletal 18 OS=Homo sapiens GN=KRT18 PE=1 SV=2
23	23	P06733|ENOA_HUMAN	188.74	38	38	45200	12	12	23	N	47169	Alpha-enolase OS=Homo sapiens GN=ENO1 PE=1 SV=2
11	9	P05787|K2C8_HUMAN	187.25	31	31	20200	16	10	28	N	53704	Keratin, type II cytoskeletal 8 OS=Homo sapiens GN=KRT8 PE=1 SV=7
13	14	P08727|K1C19_HUMAN	186.22	39	39	10500	15	8	29	Y	44106	Keratin, type I cytoskeletal 19 OS=Homo sapiens GN=KRT19 PE=1 SV=4
6	92	P02768|ALBU_HUMAN	182.95	9	9	5670	10	2	52	N	69367	Serum albumin OS=Homo sapiens GN=ALB PE=1 SV=2
12	19	P07437|TBB5_HUMAN	179.93	29	29	12000	10	3	31	Y	49671	Tubulin beta chain OS=Homo sapiens GN=TUBB PE=1 SV=2
45	43	P25705|ATPA_HUMAN	177.3	20	20	10600	10	10	14	N	59751	ATP synthase subunit alpha, mitochondrial OS=Homo sapiens GN=ATP5A1 PE=1 SV=1
14	24	P68371|TBB4B_HUMAN	170.11	27	27	5400	10	3	29	Y	49831	Tubulin beta-4B chain OS=Homo sapiens GN=TUBB4B PE=1 SV=1
26	55	P35527|K1C9_HUMAN	168.36	15	15	27000	8	8	21	Y	62064	Keratin, type I cytoskeletal 9 OS=Homo sapiens GN=KRT9 PE=1 SV=3
24	65	P68104|EF1A1_HUMAN	165.28	17	17	24800	7	7	22	Y	50141	Elongation factor 1-alpha 1 OS=Homo sapiens GN=EEF1A1 PE=1 SV=1
24	66	Q5VTE0|EF1A3_HUMAN	165.28	17	17	24800	7	7	22	Y	50185	Putative elongation factor 1-alpha-like 3 OS=Homo sapiens GN=EEF1A1P5 PE=5 SV=1
34	22	P78371|TCPB_HUMAN	163.82	23	23	14000	9	9	17	Y	57488	T-complex protein 1 subunit beta OS=Homo sapiens GN=CCT2 PE=1 SV=4
48	35	P00558|PGK1_HUMAN	157.37	25	25	13900	9	9	13	Y	44615	Phosphoglycerate kinase 1 OS=Homo sapiens GN=PGK1 PE=1 SV=3
22	29	P06744|G6PI_HUMAN	152.11	23	23	29400	9	9	23	Y	63147	Glucose-6-phosphate isomerase OS=Homo sapiens GN=GPI PE=1 SV=4
20	42	P04406|G3P_HUMAN	151.28	33	33	30700	10	9	21	Y	36053	Glyceraldehyde-3-phosphate dehydrogenase OS=Homo sapiens GN=GAPDH PE=1 SV=3
32	44	O60832|DKC1_HUMAN	150.72	18	18	20900	8	8	17	Y	57674	H/ACA ribonucleoprotein complex subunit 4 OS=Homo sapiens GN=DKC1 PE=1 SV=3
49	60	P50991|TCPD_HUMAN	144.54	14	14	10000	6	6	12	Y	57924	T-complex protein 1 subunit delta OS=Homo sapiens GN=CCT4 PE=1 SV=4
38	20	P07237|PDIA1_HUMAN	143.69	29	29	18600	11	11	14	Y	57116	Protein disulfide-isomerase OS=Homo sapiens GN=P4HB PE=1 SV=3
55	68	Q15646|OASL_HUMAN	141.18	15	15	11200	6	6	10	Y	59226	2'-5'-oligoadenylate synthase-like protein OS=Homo sapiens GN=OASL PE=1 SV=2
25	108	P62805|H4_HUMAN	139.32	46	46	42900	6	6	22	Y	11367	Histone H4 OS=Homo sapiens GN=HIST1H4A PE=1 SV=2
35	30	P17987|TCPA_HUMAN	138.21	24	24	12400	11	11	17	N	60344	T-complex protein 1 subunit alpha OS=Homo sapiens GN=TCP1 PE=1 SV=1
29	47	P08729|K2C7_HUMAN	136.23	16	16	9040	8	4	16	Y	51386	Keratin, type II cytoskeletal 7 OS=Homo sapiens GN=KRT7 PE=1 SV=5
39	25	P13533|MYH6_HUMAN	135.05	8	8	8770	12	7	14	Y	223733	Myosin-6 OS=Homo sapiens GN=MYH6 PE=1 SV=5
43	143	Q96KK5|H2A1H_HUMAN	133.63	33	33	27200	4	4	14	N	13906	Histone H2A type 1-H OS=Homo sapiens GN=HIST1H2AH PE=1 SV=3
43	144	Q99878|H2A1J_HUMAN	133.63	33	33	27200	4	4	14	N	13936	Histone H2A type 1-J OS=Homo sapiens GN=HIST1H2AJ PE=1 SV=3
43	145	Q9BTM1|H2AJ_HUMAN	133.63	33	33	27200	4	4	14	N	14019	Histone H2A.J OS=Homo sapiens GN=H2AFJ PE=1 SV=1
43	146	P20671|H2A1D_HUMAN	133.63	32	32	27200	4	4	14	N	14107	Histone H2A type 1-D OS=Homo sapiens GN=HIST1H2AD PE=1 SV=2
43	147	Q93077|H2A1C_HUMAN	133.63	32	32	27200	4	4	14	N	14105	Histone H2A type 1-C OS=Homo sapiens GN=HIST1H2AC PE=1 SV=3
43	148	P04908|H2A1B_HUMAN	133.63	32	32	27200	4	4	14	N	14135	Histone H2A type 1-B/E OS=Homo sapiens GN=HIST1H2AB PE=1 SV=2
43	149	P0C0S8|H2A1_HUMAN	133.63	32	32	27200	4	4	14	N	14091	Histone H2A type 1 OS=Homo sapiens GN=HIST1H2AG PE=1 SV=2
43	150	Q7L7L0|H2A3_HUMAN	133.63	32	32	27200	4	4	14	N	14121	Histone H2A type 3 OS=Homo sapiens GN=HIST3H2A PE=1 SV=3
43	151	P16104|H2AX_HUMAN	133.63	29	29	27200	4	4	14	N	15145	Histone H2AX OS=Homo sapiens GN=H2AFX PE=1 SV=2
43	162	Q16777|H2A2C_HUMAN	133.63	33	33	27200	4	4	14	N	13988	Histone H2A type 2-C OS=Homo sapiens GN=HIST2H2AC PE=1 SV=4
43	163	Q6FI13|H2A2A_HUMAN	133.63	32	32	27200	4	4	14	N	14095	Histone H2A type 2-A OS=Homo sapiens GN=HIST2H2AA3 PE=1 SV=3
43	164	Q96QV6|H2A1A_HUMAN	133.63	32	32	27200	4	4	14	N	14233	Histone H2A type 1-A OS=Homo sapiens GN=HIST1H2AA PE=1 SV=3
46	56	P13647|K2C5_HUMAN	132.85	12	12	2970	8	1	12	Y	62378	Keratin, type II cytoskeletal 5 OS=Homo sapiens GN=KRT5 PE=1 SV=3
30	71	P34897|GLYM_HUMAN	129.26	17	17	11100	8	8	16	Y	55993	Serine hydroxymethyltransferase, mitochondrial OS=Homo sapiens GN=SHMT2 PE=1 SV=3
63	78	P27797|CALR_HUMAN	126.43	17	17	7460	5	5	8	N	48142	Calreticulin OS=Homo sapiens GN=CALR PE=1 SV=1
58	179	P26599|PTBP1_HUMAN	125.4	10	10	4760	3	3	9	Y	57221	Polypyrimidine tract-binding protein 1 OS=Homo sapiens GN=PTBP1 PE=1 SV=1
37	115	Q93079|H2B1H_HUMAN	123.13	36	36	8560	5	2	17	Y	13892	Histone H2B type 1-H OS=Homo sapiens GN=HIST1H2BH PE=1 SV=3
37	116	Q99877|H2B1N_HUMAN	123.13	36	36	8560	5	2	17	Y	13922	Histone H2B type 1-N OS=Homo sapiens GN=HIST1H2BN PE=1 SV=3
37	117	P62807|H2B1C_HUMAN	123.13	36	36	8560	5	2	17	Y	13906	Histone H2B type 1-C/E/F/G/I OS=Homo sapiens GN=HIST1H2BC PE=1 SV=4
37	118	O60814|H2B1K_HUMAN	123.13	36	36	8560	5	2	17	Y	13890	Histone H2B type 1-K OS=Homo sapiens GN=HIST1H2BK PE=1 SV=3
37	119	Q5QNW6|H2B2F_HUMAN	123.13	36	36	8560	5	2	17	Y	13920	Histone H2B type 2-F OS=Homo sapiens GN=HIST2H2BF PE=1 SV=3
37	120	Q99879|H2B1M_HUMAN	123.13	36	36	8560	5	2	17	Y	13989	Histone H2B type 1-M OS=Homo sapiens GN=HIST1H2BM PE=1 SV=3
37	121	P58876|H2B1D_HUMAN	123.13	36	36	8560	5	2	17	Y	13936	Histone H2B type 1-D OS=Homo sapiens GN=HIST1H2BD PE=1 SV=2
37	122	P57053|H2BFS_HUMAN	123.13	36	36	8560	5	2	17	Y	13944	Histone H2B type F-S OS=Homo sapiens GN=H2BFS PE=1 SV=2
37	123	Q99880|H2B1L_HUMAN	123.13	36	36	8560	5	2	17	Y	13952	Histone H2B type 1-L OS=Homo sapiens GN=HIST1H2BL PE=1 SV=3
71	167	P04075|ALDOA_HUMAN	122.24	13	13	9220	3	3	7	Y	39420	Fructose-bisphosphate aldolase A OS=Homo sapiens GN=ALDOA PE=1 SV=2
52	58	P14618|KPYM_HUMAN	120.96	15	15	8060	7	7	11	Y	57937	Pyruvate kinase PKM OS=Homo sapiens GN=PKM PE=1 SV=4
53	100	P26641|EF1G_HUMAN	118.31	13	13	7540	5	5	11	N	50119	Elongation factor 1-gamma OS=Homo sapiens GN=EEF1G PE=1 SV=3
62	99	P07355|ANXA2_HUMAN	114.12	14	14	8100	5	5	7	N	38604	Annexin A2 OS=Homo sapiens GN=ANXA2 PE=1 SV=2
42	110	Q16778|H2B2E_HUMAN	113.95	35	35	2390	4	1	16	Y	13920	Histone H2B type 2-E OS=Homo sapiens GN=HIST2H2BE PE=1 SV=3
42	111	P23527|H2B1O_HUMAN	113.95	35	35	2390	4	1	16	Y	13906	Histone H2B type 1-O OS=Homo sapiens GN=HIST1H2BO PE=1 SV=3
42	112	Q8N257|H2B3B_HUMAN	113.95	35	35	2390	4	1	16	Y	13908	Histone H2B type 3-B OS=Homo sapiens GN=HIST3H2BB PE=1 SV=3
42	113	P33778|H2B1B_HUMAN	113.95	35	35	2390	4	1	16	Y	13950	Histone H2B type 1-B OS=Homo sapiens GN=HIST1H2BB PE=1 SV=2
42	114	P06899|H2B1J_HUMAN	113.95	35	35	2390	4	1	16	Y	13904	Histone H2B type 1-J OS=Homo sapiens GN=HIST1H2BJ PE=1 SV=3
81	134	P08865|RSSA_HUMAN	113.42	19	19	6390	4	4	5	N	32854	40S ribosomal protein SA OS=Homo sapiens GN=RPSA PE=1 SV=4
56	97	P00338|LDHA_HUMAN	109.61	19	19	8620	6	6	9	Y	36689	L-lactate dehydrogenase A chain OS=Homo sapiens GN=LDHA PE=1 SV=2
59	84	Q9Y623|MYH4_HUMAN	102.78	4	4	1310	6	1	7	N	223069	Myosin-4 OS=Homo sapiens GN=MYH4 PE=2 SV=2
79	156	P09622|DLDH_HUMAN	101.65	7	7	3540	3	3	5	N	54177	Dihydrolipoyl dehydrogenase, mitochondrial OS=Homo sapiens GN=DLD PE=1 SV=2
66	131	Q8NC51|PAIRB_HUMAN	96.85	12	12	6670	5	5	6	N	44965	Plasminogen activator inhibitor 1 RNA-binding protein OS=Homo sapiens GN=SERBP1 PE=1 SV=2
54	141	P63104|1433Z_HUMAN	96.64	26	26	7370	6	4	9	Y	27745	14-3-3 protein zeta/delta OS=Homo sapiens GN=YWHAZ PE=1 SV=1
70	128	P08670|VIME_HUMAN	96.17	11	11	7000	4	4	7	Y	53652	Vimentin OS=Homo sapiens GN=VIM PE=1 SV=4
64	178	P01042|KNG1_HUMAN	92.69	6	6	6930	3	3	8	N	71957	Kininogen-1 OS=Homo sapiens GN=KNG1 PE=1 SV=2
74	171	P08238|HS90B_HUMAN	92.5	5	5	3950	3	3	6	N	83264	Heat shock protein HSP 90-beta OS=Homo sapiens GN=HSP90AB1 PE=1 SV=4
69	136	P62987|RL40_HUMAN	91.13	34	34	3310	4	4	7	N	14728	Ubiquitin-60S ribosomal protein L40 OS=Homo sapiens GN=UBA52 PE=1 SV=2
69	137	P0CG47|UBB_HUMAN	91.13	19	19	3310	4	4	7	N	25762	Polyubiquitin-B OS=Homo sapiens GN=UBB PE=1 SV=1
69	138	P0CG48|UBC_HUMAN	91.13	6	6	3310	4	4	7	N	77039	Polyubiquitin-C OS=Homo sapiens GN=UBC PE=1 SV=3
69	139	P62979|RS27A_HUMAN	91.13	28	28	3310	4	4	7	N	17965	Ubiquitin-40S ribosomal protein S27a OS=Homo sapiens GN=RPS27A PE=1 SV=2
67	102	P36578|RL4_HUMAN	90.81	11	11	4960	4	4	7	N	47697	60S ribosomal protein L4 OS=Homo sapiens GN=RPL4 PE=1 SV=5
72	184	Q06830|PRDX1_HUMAN	88.46	17	17	5100	3	3	7	N	22110	Peroxiredoxin-1 OS=Homo sapiens GN=PRDX1 PE=1 SV=1
103	155	P07910|HNRPC_HUMAN	85.33	10	10	2930	3	3	3	N	33670	Heterogeneous nuclear ribonucleoproteins C1/C2 OS=Homo sapiens GN=HNRNPC PE=1 SV=4
97	233	P23381|SYWC_HUMAN	85.3	6	6	3350	2	2	4	N	53165	Tryptophan--tRNA ligase, cytoplasmic OS=Homo sapiens GN=WARS PE=1 SV=2
91	217	P68871|HBB_HUMAN	84.91	16	16	3640	2	2	4	N	15998	Hemoglobin subunit beta OS=Homo sapiens GN=HBB PE=1 SV=2
82	140	P07195|LDHB_HUMAN	84.51	13	13	2460	4	4	5	N	36639	L-lactate dehydrogenase B chain OS=Homo sapiens GN=LDHB PE=1 SV=2
86	194	P11142|HSP7C_HUMAN	82.86	4	4	2530	2	2	2	N	70898	Heat shock cognate 71 kDa protein OS=Homo sapiens GN=HSPA8 PE=1 SV=1
90	186	P10809|CH60_HUMAN	82.13	6	6	5790	3	3	3	N	61055	60 kDa heat shock protein, mitochondrial OS=Homo sapiens GN=HSPD1 PE=1 SV=2
83	256	P06702|S10A9_HUMAN	80.56	16	16	8790	3	3	5	N	13242	Protein S100-A9 OS=Homo sapiens GN=S100A9 PE=1 SV=1
87	196	P42167|LAP2B_HUMAN	80.46	6	6	2580	2	2	3	N	50670	Lamina-associated polypeptide 2, isoforms beta/gamma OS=Homo sapiens GN=TMPO PE=1 SV=2
104	183	P40926|MDHM_HUMAN	78.62	9	9	3660	3	3	3	N	35503	Malate dehydrogenase, mitochondrial OS=Homo sapiens GN=MDH2 PE=1 SV=3
77	185	Q02878|RL6_HUMAN	77.91	12	12	3270	3	3	5	N	32728	60S ribosomal protein L6 OS=Homo sapiens GN=RPL6 PE=1 SV=3
96	206	P05141|ADT2_HUMAN	76.63	8	8	3500	2	2	3	N	32852	ADP/ATP translocase 2 OS=Homo sapiens GN=SLC25A5 PE=1 SV=7
84	234	P62937|PPIA_HUMAN	75.34	16	16	5860	2	2	5	N	18012	Peptidyl-prolyl cis-trans isomerase A OS=Homo sapiens GN=PPIA PE=1 SV=2
80	187	P62258|1433E_HUMAN	75.29	11	11	1100	3	1	6	Y	29174	14-3-3 protein epsilon OS=Homo sapiens GN=YWHAE PE=1 SV=1
98	253	P06748|NPM_HUMAN	74.18	9	9	3160	2	2	3	Y	32575	Nucleophosmin OS=Homo sapiens GN=NPM1 PE=1 SV=2
75	202	Q6NXT2|H3C_HUMAN	71.78	12	12	13300	2	2	6	N	15214	Histone H3.3C OS=Homo sapiens GN=H3F3C PE=1 SV=3
75	203	P84243|H33_HUMAN	71.78	12	12	13300	2	2	6	N	15328	Histone H3.3 OS=Homo sapiens GN=H3F3A PE=1 SV=2
75	204	Q71DI3|H32_HUMAN	71.78	12	12	13300	2	2	6	N	15388	Histone H3.2 OS=Homo sapiens GN=HIST2H3A PE=1 SV=3
75	205	P68431|H31_HUMAN	71.78	12	12	13300	2	2	6	N	15404	Histone H3.1 OS=Homo sapiens GN=HIST1H3A PE=1 SV=2
75	208	Q16695|H31T_HUMAN	71.78	12	12	13300	2	2	6	N	15508	Histone H3.1t OS=Homo sapiens GN=HIST3H3 PE=1 SV=3
105	220	P12277|KCRB_HUMAN	71.56	7	7	1000	2	1	3	N	42644	Creatine kinase B-type OS=Homo sapiens GN=CKB PE=1 SV=1
108	250	P06732|KCRM_HUMAN	71.41	6	6	0	2	1	3	N	43101	Creatine kinase M-type OS=Homo sapiens GN=CKM PE=1 SV=2
76	180	P09493|TPM1_HUMAN	70.75	14	14	6330	3	3	6	Y	32709	Tropomyosin alpha-1 chain OS=Homo sapiens GN=TPM1 PE=1 SV=2
76	181	P06753|TPM3_HUMAN	70.75	14	14	6330	3	3	6	Y	32950	Tropomyosin alpha-3 chain OS=Homo sapiens GN=TPM3 PE=1 SV=2
118	237	Q15084|PDIA6_HUMAN	70	5	5	1070	2	2	2	N	48121	Protein disulfide-isomerase A6 OS=Homo sapiens GN=PDIA6 PE=1 SV=1
95	198	P08590|MYL3_HUMAN	68.8	14	14	1800	2	2	2	N	21932	Myosin light chain 3 OS=Homo sapiens GN=MYL3 PE=1 SV=3
94	195	P60842|IF4A1_HUMAN	63.81	6	6	2550	2	2	3	N	46154	Eukaryotic initiation factor 4A-I OS=Homo sapiens GN=EIF4A1 PE=1 SV=1
107	243	P12268|IMDH2_HUMAN	62.56	8	8	3540	2	2	3	N	55805	Inosine-5'-monophosphate dehydrogenase 2 OS=Homo sapiens GN=IMPDH2 PE=1 SV=2
109	257	Q15233|NONO_HUMAN	61.82	5	5	1390	2	2	3	N	54232	Non-POU domain-containing octamer-binding protein OS=Homo sapiens GN=NONO PE=1 SV=4
40	244	P01857|IGHG1_HUMAN	60.33	5	5	67900	2	2	15	Y	36106	Immunoglobulin heavy constant gamma 1 OS=Homo sapiens GN=IGHG1 PE=1 SV=1
40	248	P01860|IGHG3_HUMAN	60.33	4	4	67900	2	2	15	Y	41287	Immunoglobulin heavy constant gamma 3 OS=Homo sapiens GN=IGHG3 PE=1 SV=2
40	249	P0DOX5|IGG1_HUMAN	60.33	3	3	67900	2	2	15	Y	49330	Immunoglobulin gamma-1 heavy chain OS=Homo sapiens PE=1 SV=1
119	275	P07737|PROF1_HUMAN	59.76	10	10	2020	1	1	2	N	15054	Profilin-1 OS=Homo sapiens GN=PFN1 PE=1 SV=2
115	231	O94925|GLSK_HUMAN	58.09	4	4	17200	2	2	2	N	73461	Glutaminase kidney isoform, mitochondrial OS=Homo sapiens GN=GLS PE=1 SV=1
88	227	P16401|H15_HUMAN	56.84	10	10	3430	2	2	4	N	22580	Histone H1.5 OS=Homo sapiens GN=HIST1H1B PE=1 SV=3
130	268	P18124|RL7_HUMAN	55.68	8	8	358	1	1	1	N	29226	60S ribosomal protein L7 OS=Homo sapiens GN=RPL7 PE=1 SV=1
122	279	O75390|CISY_HUMAN	55.6	2	2	767	1	1	2	N	51712	Citrate synthase, mitochondrial OS=Homo sapiens GN=CS PE=1 SV=2
126	252	P23528|COF1_HUMAN	54.26	15	15	2060	2	2	2	N	18502	Cofilin-1 OS=Homo sapiens GN=CFL1 PE=1 SV=3
92	340	P05109|S10A8_HUMAN	52.26	16	16	3280	1	1	2	Y	10835	Protein S100-A8 OS=Homo sapiens GN=S100A8 PE=1 SV=1
127	254	P08758|ANXA5_HUMAN	49.27	6	6	1260	2	2	2	N	35937	Annexin A5 OS=Homo sapiens GN=ANXA5 PE=1 SV=2
110	260	P62701|RS4X_HUMAN	47.44	8	8	1700	2	2	3	N	29598	40S ribosomal protein S4, X isoform OS=Homo sapiens GN=RPS4X PE=1 SV=2
155	263	O14979|HNRDL_HUMAN	46.11	2	2	1130	1	1	1	N	46438	Heterogeneous nuclear ribonucleoprotein D-like OS=Homo sapiens GN=HNRNPDL PE=1 SV=3
155	310	Q14103|HNRPD_HUMAN	46.11	2	2	1130	1	1	1	N	38434	Heterogeneous nuclear ribonucleoprotein D0 OS=Homo sapiens GN=HNRNPD PE=1 SV=1
143	274	P02747|C1QC_HUMAN	43.92	5	5	932	1	1	1	N	25774	Complement C1q subcomponent subunit C OS=Homo sapiens GN=C1QC PE=1 SV=3
132	308	Q9Y277|VDAC3_HUMAN	42.44	4	4	579	1	1	2	N	30659	Voltage-dependent anion-selective channel protein 3 OS=Homo sapiens GN=VDAC3 PE=1 SV=1
132	309	P21796|VDAC1_HUMAN	42.44	4	4	579	1	1	2	N	30773	Voltage-dependent anion-selective channel protein 1 OS=Homo sapiens GN=VDAC1 PE=1 SV=2
128	264	Q07020|RL18_HUMAN	42.26	14	14	1170	2	2	2	N	21634	60S ribosomal protein L18 OS=Homo sapiens GN=RPL18 PE=1 SV=2
202	311	P00505|AATM_HUMAN	41.73	3	3	765	1	1	1	N	47518	Aspartate aminotransferase, mitochondrial OS=Homo sapiens GN=GOT2 PE=1 SV=3
203	313	P62851|RS25_HUMAN	41.05	8	8	1200	1	1	1	N	13742	40S ribosomal protein S25 OS=Homo sapiens GN=RPS25 PE=1 SV=1
204	315	P15259|PGAM2_HUMAN	39.45	4	4	1340	1	1	1	N	28766	Phosphoglycerate mutase 2 OS=Homo sapiens GN=PGAM2 PE=1 SV=3
204	316	P18669|PGAM1_HUMAN	39.45	4	4	1340	1	1	1	N	28804	Phosphoglycerate mutase 1 OS=Homo sapiens GN=PGAM1 PE=1 SV=2
133	323	P22626|ROA2_HUMAN	38.74	4	4	1300	1	1	2	N	37430	Heterogeneous nuclear ribonucleoproteins A2/B1 OS=Homo sapiens GN=HNRNPA2B1 PE=1 SV=2
129	267	P45880|VDAC2_HUMAN	38.38	7	7	2190	2	2	2	N	31567	Voltage-dependent anion-selective channel protein 2 OS=Homo sapiens GN=VDAC2 PE=1 SV=2
120	277	P35232|PHB_HUMAN	36.42	4	4	1750	1	1	2	N	29804	Prohibitin OS=Homo sapiens GN=PHB PE=1 SV=1
205	342	P22087|FBRL_HUMAN	36.04	3	3	662	1	1	1	N	33784	rRNA 2'-O-methyltransferase fibrillarin OS=Homo sapiens GN=FBL PE=1 SV=2
205	343	A6NHQ2|FBLL1_HUMAN	36.04	3	3	662	1	1	1	N	34803	rRNA/tRNA 2'-O-methyltransferase fibrillarin-like protein 1 OS=Homo sapiens GN=FBLL1 PE=3 SV=2
206	344	Q99729|ROAA_HUMAN	36.01	2	2	564	1	1	1	N	36225	Heterogeneous nuclear ribonucleoprotein A/B OS=Homo sapiens GN=HNRNPAB PE=1 SV=2
134	345	P12004|PCNA_HUMAN	35.95	3	3	1470	1	1	1	N	28769	Proliferating cell nuclear antigen OS=Homo sapiens GN=PCNA PE=1 SV=1
135	348	P26373|RL13_HUMAN	34.66	4	4	2040	1	1	1	N	24261	60S ribosomal protein L13 OS=Homo sapiens GN=RPL13 PE=1 SV=4
207	349	P02686|MBP_HUMAN	31.81	3	3	866	1	1	1	N	33117	Myelin basic protein OS=Homo sapiens GN=MBP PE=1 SV=3
208	354	P47914|RL29_HUMAN	30.59	9	9	388	1	1	1	N	17752	60S ribosomal protein L29 OS=Homo sapiens GN=RPL29 PE=1 SV=2
209	355	P30050|RL12_HUMAN	30.48	5	5	722	1	1	1	N	17819	60S ribosomal protein L12 OS=Homo sapiens GN=RPL12 PE=1 SV=1
210	357	Q9H6F5|CCD86_HUMAN	29.67	2	2	694	1	1	1	N	40236	Coiled-coil domain-containing protein 86 OS=Homo sapiens GN=CCDC86 PE=1 SV=1
113	362	P52292|IMA1_HUMAN	29.41	1	1	0	1	1	1	N	57862	Importin subunit alpha-1 OS=Homo sapiens GN=KPNA2 PE=1 SV=1
136	359	P49257|LMAN1_HUMAN	28.34	2	2	867	1	1	2	N	57549	Protein ERGIC-53 OS=Homo sapiens GN=LMAN1 PE=1 SV=2
178	360	P08243|ASNS_HUMAN	27.4	2	2	676	1	1	1	N	64370	Asparagine synthetase [glutamine-hydrolyzing] OS=Homo sapiens GN=ASNS PE=1 SV=4
93	358	P25098|ARBK1_HUMAN	26.99	1	1	3750	1	1	4	N	79574	Beta-adrenergic receptor kinase 1 OS=Homo sapiens GN=GRK2 PE=1 SV=2
179	361	Q86VV4|RNB3L_HUMAN	26.44	2	2	0	1	1	1	N	52211	Ran-binding protein 3-like OS=Homo sapiens GN=RANBP3L PE=2 SV=2
211	363	P15880|RS2_HUMAN	26.03	4	4	1020	1	1	1	N	31324	40S ribosomal protein S2 OS=Homo sapiens GN=RPS2 PE=1 SV=2
213	365	Q7L1Q6|BZW1_HUMAN	24.69	2	2	516	1	1	1	N	48043	Basic leucine zipper and W2 domain-containing protein 1 OS=Homo sapiens GN=BZW1 PE=1 SV=1
213	366	Q9Y6E2|BZW2_HUMAN	24.69	2	2	516	1	1	1	N	48162	Basic leucine zipper and W2 domain-containing protein 2 OS=Homo sapiens GN=BZW2 PE=1 SV=1
212	364	P39019|RS19_HUMAN	24.59	6	6	326	1	1	1	N	16060	40S ribosomal protein S19 OS=Homo sapiens GN=RPS19 PE=1 SV=2
123	368	P61978|HNRPK_HUMAN	23.6	2	2	1620	1	1	1	N	50976	Heterogeneous nuclear ribonucleoprotein K OS=Homo sapiens GN=HNRNPK PE=1 SV=1
214	376	P47895|AL1A3_HUMAN	23.53	2	2	0	1	1	1	N	56109	Aldehyde dehydrogenase family 1 member A3 OS=Homo sapiens GN=ALDH1A3 PE=1 SV=2
214	377	O94788|AL1A2_HUMAN	23.53	2	2	0	1	1	1	N	56724	Retinal dehydrogenase 2 OS=Homo sapiens GN=ALDH1A2 PE=1 SV=3
85	371	Q12802|AKP13_HUMAN	23.51	0	0	34600	1	1	3	N	307550	A-kinase anchor protein 13 OS=Homo sapiens GN=AKAP13 PE=1 SV=2
215	378	Q86UX7|URP2_HUMAN	23.37	1	1	2930	1	1	1	N	75953	Fermitin family homolog 3 OS=Homo sapiens GN=FERMT3 PE=1 SV=1
156	369	P62269|RS18_HUMAN	23.08	6	6	1850	1	1	1	N	17719	40S ribosomal protein S18 OS=Homo sapiens GN=RPS18 PE=1 SV=3
142	289	Q9UPN3|MACF1_HUMAN	23.06	0	0	623	1	1	1	N	838323	Microtubule-actin cross-linking factor 1, isoforms 1/2/3/5 OS=Homo sapiens GN=MACF1 PE=1 SV=4
180	370	Q8IW52|SLIK4_HUMAN	22.87	2	2	1720	1	1	1	Y	94331	SLIT and NTRK-like protein 4 OS=Homo sapiens GN=SLITRK4 PE=1 SV=1
151	375	Q9P258|RCC2_HUMAN	22.45	1	1	1470	1	1	1	N	56085	Protein RCC2 OS=Homo sapiens GN=RCC2 PE=1 SV=2
181	381	E9PAV3|NACAM_HUMAN	22.04	1	1	3170	1	1	1	N	205419	Nascent polypeptide-associated complex subunit alpha, muscle-specific form OS=Homo sapiens GN=NACA PE=1 SV=1
216	403	P63244|RACK1_HUMAN	21.21	3	3	772	1	1	1	N	35077	Receptor of activated protein C kinase 1 OS=Homo sapiens GN=RACK1 PE=1 SV=3
183	404	O15018|PDZD2_HUMAN	21.12	0	0	443	1	1	1	N	301640	PDZ domain-containing protein 2 OS=Homo sapiens GN=PDZD2 PE=1 SV=4
217	409	Q8WYL5|SSH1_HUMAN	21.01	1	1	2030	1	1	1	N	115511	Protein phosphatase Slingshot homolog 1 OS=Homo sapiens GN=SSH1 PE=1 SV=2
218	410	P18754|RCC1_HUMAN	20.96	2	2	815	1	1	1	N	44969	Regulator of chromosome condensation OS=Homo sapiens GN=RCC1 PE=1 SV=1
219	411	P49448|DHE4_HUMAN	20.74	1	1	562	1	1	1	N	61434	Glutamate dehydrogenase 2, mitochondrial OS=Homo sapiens GN=GLUD2 PE=1 SV=2
219	412	P00367|DHE3_HUMAN	20.74	1	1	562	1	1	1	N	61398	Glutamate dehydrogenase 1, mitochondrial OS=Homo sapiens GN=GLUD1 PE=1 SV=2
222	416	P02144|MYG_HUMAN	20.6	4	4	490	1	1	1	N	17184	Myoglobin OS=Homo sapiens GN=MB PE=1 SV=2
222	417	Q9P035|HACD3_HUMAN	20.6	2	2	490	1	1	1	N	43160	Very-long-chain (3R)-3-hydroxyacyl-CoA dehydratase 3 OS=Homo sapiens GN=HACD3 PE=1 SV=2
106	413	P28290|SSFA2_HUMAN	20.59	1	1	3680	1	1	2	N	138386	Sperm-specific antigen 2 OS=Homo sapiens GN=SSFA2 PE=1 SV=3
221	415	P09914|IFIT1_HUMAN	20.33	2	2	635	1	1	1	N	55360	Interferon-induced protein with tetratricopeptide repeats 1 OS=Homo sapiens GN=IFIT1 PE=1 SV=2
182	396	Q9H7D0|DOCK5_HUMAN	20.3	1	1	0	1	1	1	N	215307	Dedicator of cytokinesis protein 5 OS=Homo sapiens GN=DOCK5 PE=1 SV=3
165	455	Q9NY91|SC5A4_HUMAN	20.2	1	1	328	1	1	1	N	72456	Low affinity sodium-glucose cotransporter OS=Homo sapiens GN=SLC5A4 PE=2 SV=1
total 180 proteins
