# Supplementary material for: MYG1 drives glycolysis and colorectal cancer development through nuclear-mitochondrial collaboration
Source: Nat Commun. 2024 Jun 11;15:4969. doi: 10.1038/s41467-024-49221-0 (PMC11167044; doi:10.1038/s41467-024-49221-0)
Supplement: Supplementary file 5 — Supplementary Data 3 [file 41467_2024_49221_MOESM5_ESM.xlsx]

## Sheet: Proteins interacted with MYG1
Protein Ptm Contains:
Protein Group	Protein ID	Accession	-10lgP	Coverage (%)	Coverage (%) 3	Area 3	#Peptides	#Unique	#Spec 3	PTM	Avg. Mass	Description
4	7	P04264|K2C1_HUMAN	187.25	24	24	26400	15	10	29	Y	66039	Keratin, type II cytoskeletal 1 OS=Homo sapiens GN=KRT1 PE=1 SV=6
3	3	P13645|K1C10_HUMAN	179.95	21	21	31600	15	10	40	Y	58827	Keratin, type I cytoskeletal 10 OS=Homo sapiens GN=KRT10 PE=1 SV=6
9	92	P02768|ALBU_HUMAN	163.27	10	10	4190	7	3	21	N	69367	Serum albumin OS=Homo sapiens GN=ALB PE=1 SV=2
10	26	P62736|ACTA_HUMAN	159.33	25	25	8200	9	2	19	Y	42009	Actin, aortic smooth muscle OS=Homo sapiens GN=ACTA2 PE=1 SV=1
10	27	P68133|ACTS_HUMAN	159.33	25	25	8200	9	2	19	Y	42051	Actin, alpha skeletal muscle OS=Homo sapiens GN=ACTA1 PE=1 SV=1
10	28	P68032|ACTC_HUMAN	159.33	25	25	8200	9	2	19	Y	42019	Actin, alpha cardiac muscle 1 OS=Homo sapiens GN=ACTC1 PE=1 SV=1
22	5	P35908|K22E_HUMAN	157.9	13	13	2500	7	2	11	N	65433	Keratin, type II cytoskeletal 2 epidermal OS=Homo sapiens GN=KRT2 PE=1 SV=2
5	108	P62805|H4_HUMAN	153.32	47	47	65600	7	7	30	Y	11367	Histone H4 OS=Homo sapiens GN=HIST1H4A PE=1 SV=2
32	7273	P17096|HMGA1_HUMAN	147.86	41	41	9650	4	4	10	N	11676	High mobility group protein HMG-I/HMG-Y OS=Homo sapiens GN=HMGA1 PE=1 SV=3
14	7267	P15531|NDKA_HUMAN	140.03	41	41	28200	6	6	18	Y	17149	Nucleoside diphosphate kinase A OS=Homo sapiens GN=NME1 PE=1 SV=1
11	4070	P83731|RL24_HUMAN	138.38	22	22	25400	5	5	19	Y	17779	60S ribosomal protein L24 OS=Homo sapiens GN=RPL24 PE=1 SV=1
15	10	P60709|ACTB_HUMAN	137.78	22	22	3510	8	1	16	Y	41737	Actin, cytoplasmic 1 OS=Homo sapiens GN=ACTB PE=1 SV=1
15	11	P63261|ACTG_HUMAN	137.78	22	22	3510	8	1	16	Y	41793	Actin, cytoplasmic 2 OS=Homo sapiens GN=ACTG1 PE=1 SV=1
7	143	Q96KK5|H2A1H_HUMAN	131.86	36	36	2040	5	1	20	N	13906	Histone H2A type 1-H OS=Homo sapiens GN=HIST1H2AH PE=1 SV=3
7	144	Q99878|H2A1J_HUMAN	131.86	36	36	2040	5	1	20	N	13936	Histone H2A type 1-J OS=Homo sapiens GN=HIST1H2AJ PE=1 SV=3
7	145	Q9BTM1|H2AJ_HUMAN	131.86	36	36	2040	5	1	20	N	14019	Histone H2A.J OS=Homo sapiens GN=H2AFJ PE=1 SV=1
7	162	Q16777|H2A2C_HUMAN	131.86	36	36	2040	5	1	20	N	13988	Histone H2A type 2-C OS=Homo sapiens GN=HIST2H2AC PE=1 SV=4
7	146	P20671|H2A1D_HUMAN	131.86	35	35	2040	5	1	20	N	14107	Histone H2A type 1-D OS=Homo sapiens GN=HIST1H2AD PE=1 SV=2
7	163	Q6FI13|H2A2A_HUMAN	131.86	35	35	2040	5	1	20	N	14095	Histone H2A type 2-A OS=Homo sapiens GN=HIST2H2AA3 PE=1 SV=3
7	149	P0C0S8|H2A1_HUMAN	131.86	35	35	2040	5	1	20	N	14091	Histone H2A type 1 OS=Homo sapiens GN=HIST1H2AG PE=1 SV=2
8	147	Q93077|H2A1C_HUMAN	130.41	35	35	878	5	1	20	N	14105	Histone H2A type 1-C OS=Homo sapiens GN=HIST1H2AC PE=1 SV=3
8	148	P04908|H2A1B_HUMAN	130.41	35	35	878	5	1	20	N	14135	Histone H2A type 1-B/E OS=Homo sapiens GN=HIST1H2AB PE=1 SV=2
8	150	Q7L7L0|H2A3_HUMAN	130.41	35	35	878	5	1	20	N	14121	Histone H2A type 3 OS=Homo sapiens GN=HIST3H2A PE=1 SV=3
17	25	P13533|MYH6_HUMAN	129.5	6	6	6500	10	8	13	Y	223733	Myosin-6 OS=Homo sapiens GN=MYH6 PE=1 SV=5
29	40	P02538|K2C6A_HUMAN	127.54	11	11	644	6	1	8	N	60045	Keratin, type II cytoskeletal 6A OS=Homo sapiens GN=KRT6A PE=1 SV=3
16	136	P62987|RL40_HUMAN	115.06	46	46	12700	6	6	16	N	14728	Ubiquitin-60S ribosomal protein L40 OS=Homo sapiens GN=UBA52 PE=1 SV=2
16	139	P62979|RS27A_HUMAN	115.06	38	38	12700	6	6	16	N	17965	Ubiquitin-40S ribosomal protein S27a OS=Homo sapiens GN=RPS27A PE=1 SV=2
16	137	P0CG47|UBB_HUMAN	115.06	26	26	12700	6	6	16	N	25762	Polyubiquitin-B OS=Homo sapiens GN=UBB PE=1 SV=1
16	138	P0CG48|UBC_HUMAN	115.06	9	9	12700	6	6	16	N	77039	Polyubiquitin-C OS=Homo sapiens GN=UBC PE=1 SV=3
31	7270	P62750|RL23A_HUMAN	112.99	28	28	16700	6	6	8	N	17695	60S ribosomal protein L23a OS=Homo sapiens GN=RPL23A PE=1 SV=1
34	15	P06576|ATPB_HUMAN	111.9	14	14	7520	6	6	8	Y	56560	ATP synthase subunit beta, mitochondrial OS=Homo sapiens GN=ATP5B PE=1 SV=3
38	84	Q9Y623|MYH4_HUMAN	105.8	2	2	997	3	1	6	N	223069	Myosin-4 OS=Homo sapiens GN=MYH4 PE=2 SV=2
54	7271	P61019|RAB2A_HUMAN	104.08	19	19	2010	3	3	6	N	23546	Ras-related protein Rab-2A OS=Homo sapiens GN=RAB2A PE=1 SV=1
12	115	Q93079|H2B1H_HUMAN	103.33	35	35	5340	4	1	15	Y	13892	Histone H2B type 1-H OS=Homo sapiens GN=HIST1H2BH PE=1 SV=3
12	116	Q99877|H2B1N_HUMAN	103.33	35	35	5340	4	1	15	Y	13922	Histone H2B type 1-N OS=Homo sapiens GN=HIST1H2BN PE=1 SV=3
12	117	P62807|H2B1C_HUMAN	103.33	35	35	5340	4	1	15	Y	13906	Histone H2B type 1-C/E/F/G/I OS=Homo sapiens GN=HIST1H2BC PE=1 SV=4
12	118	O60814|H2B1K_HUMAN	103.33	35	35	5340	4	1	15	Y	13890	Histone H2B type 1-K OS=Homo sapiens GN=HIST1H2BK PE=1 SV=3
12	119	Q5QNW6|H2B2F_HUMAN	103.33	35	35	5340	4	1	15	Y	13920	Histone H2B type 2-F OS=Homo sapiens GN=HIST2H2BF PE=1 SV=3
12	120	Q99879|H2B1M_HUMAN	103.33	35	35	5340	4	1	15	Y	13989	Histone H2B type 1-M OS=Homo sapiens GN=HIST1H2BM PE=1 SV=3
12	121	P58876|H2B1D_HUMAN	103.33	35	35	5340	4	1	15	Y	13936	Histone H2B type 1-D OS=Homo sapiens GN=HIST1H2BD PE=1 SV=2
12	122	P57053|H2BFS_HUMAN	103.33	35	35	5340	4	1	15	Y	13944	Histone H2B type F-S OS=Homo sapiens GN=H2BFS PE=1 SV=2
12	123	Q99880|H2B1L_HUMAN	103.33	35	35	5340	4	1	15	Y	13952	Histone H2B type 1-L OS=Homo sapiens GN=HIST1H2BL PE=1 SV=3
28	56	P13647|K2C5_HUMAN	100.55	7	7	2590	4	1	8	N	62378	Keratin, type II cytoskeletal 5 OS=Homo sapiens GN=KRT5 PE=1 SV=3
13	110	Q16778|H2B2E_HUMAN	99.96	35	35	3960	4	1	15	Y	13920	Histone H2B type 2-E OS=Homo sapiens GN=HIST2H2BE PE=1 SV=3
13	111	P23527|H2B1O_HUMAN	99.96	35	35	3960	4	1	15	Y	13906	Histone H2B type 1-O OS=Homo sapiens GN=HIST1H2BO PE=1 SV=3
13	112	Q8N257|H2B3B_HUMAN	99.96	35	35	3960	4	1	15	Y	13908	Histone H2B type 3-B OS=Homo sapiens GN=HIST3H2BB PE=1 SV=3
13	113	P33778|H2B1B_HUMAN	99.96	35	35	3960	4	1	15	Y	13950	Histone H2B type 1-B OS=Homo sapiens GN=HIST1H2BB PE=1 SV=2
13	114	P06899|H2B1J_HUMAN	99.96	35	35	3960	4	1	15	Y	13904	Histone H2B type 1-J OS=Homo sapiens GN=HIST1H2BJ PE=1 SV=3
27	294	P32119|PRDX2_HUMAN	99.65	19	19	9180	4	4	10	Y	21892	Peroxiredoxin-2 OS=Homo sapiens GN=PRDX2 PE=1 SV=5
51	180	P09493|TPM1_HUMAN	96.98	13	13	904	4	1	5	Y	32709	Tropomyosin alpha-1 chain OS=Homo sapiens GN=TPM1 PE=1 SV=2
37	250	P06732|KCRM_HUMAN	94.38	10	10	8390	4	4	9	Y	43101	Creatine kinase M-type OS=Homo sapiens GN=CKM PE=1 SV=2
47	7280	P62913|RL11_HUMAN	93.72	13	13	9610	2	2	7	N	20252	60S ribosomal protein L11 OS=Homo sapiens GN=RPL11 PE=1 SV=2
46	16	P05783|K1C18_HUMAN	92.93	12	12	2160	5	2	6	N	48058	Keratin, type I cytoskeletal 18 OS=Homo sapiens GN=KRT18 PE=1 SV=2
43	86	P13535|MYH8_HUMAN	92.62	3	3	2830	4	1	5	Y	222760	Myosin-8 OS=Homo sapiens GN=MYH8 PE=1 SV=3
57	7274	P49755|TMEDA_HUMAN	92.24	14	14	2920	3	3	6	N	24976	Transmembrane emp24 domain-containing protein 10 OS=Homo sapiens GN=TMED10 PE=1 SV=2
36	178	P01042|KNG1_HUMAN	92.21	7	7	5400	4	4	9	N	71957	Kininogen-1 OS=Homo sapiens GN=KNG1 PE=1 SV=2
25	203	P84243|H33_HUMAN	91.4	24	24	32400	4	4	10	N	15328	Histone H3.3 OS=Homo sapiens GN=H3F3A PE=1 SV=2
25	204	Q71DI3|H32_HUMAN	91.4	24	24	32400	4	4	10	N	15388	Histone H3.2 OS=Homo sapiens GN=HIST2H3A PE=1 SV=3
25	208	Q16695|H31T_HUMAN	91.4	24	24	32400	4	4	10	N	15508	Histone H3.1t OS=Homo sapiens GN=HIST3H3 PE=1 SV=3
25	205	P68431|H31_HUMAN	91.4	24	24	32400	4	4	10	N	15404	Histone H3.1 OS=Homo sapiens GN=HIST1H3A PE=1 SV=2
68	7278	P61604|CH10_HUMAN	89.19	32	32	2460	3	3	3	N	10932	10 kDa heat shock protein, mitochondrial OS=Homo sapiens GN=HSPE1 PE=1 SV=2
21	7268	P61254|RL26_HUMAN	88.06	28	28	17400	5	5	13	Y	17258	60S ribosomal protein L26 OS=Homo sapiens GN=RPL26 PE=1 SV=1
21	7269	Q9UNX3|RL26L_HUMAN	88.06	28	28	17400	5	5	13	Y	17256	60S ribosomal protein L26-like 1 OS=Homo sapiens GN=RPL26L1 PE=1 SV=1
74	256	P06702|S10A9_HUMAN	86.11	14	14	5410	2	2	4	N	13242	Protein S100-A9 OS=Homo sapiens GN=S100A9 PE=1 SV=1
83	7282	P84095|RHOG_HUMAN	84.59	14	14	1940	2	2	3	N	21308	Rho-related GTP-binding protein RhoG OS=Homo sapiens GN=RHOG PE=1 SV=1
52	43	P25705|ATPA_HUMAN	84.58	11	11	5850	5	5	6	N	59751	ATP synthase subunit alpha, mitochondrial OS=Homo sapiens GN=ATP5A1 PE=1 SV=1
69	217	P68871|HBB_HUMAN	83.35	16	16	3530	2	2	4	N	15998	Hemoglobin subunit beta OS=Homo sapiens GN=HBB PE=1 SV=2
40	55	P35527|K1C9_HUMAN	81.39	12	12	4450	7	6	7	N	62064	Keratin, type I cytoskeletal 9 OS=Homo sapiens GN=KRT9 PE=1 SV=3
56	234	P62937|PPIA_HUMAN	81.21	13	13	5950	3	3	6	N	18012	Peptidyl-prolyl cis-trans isomerase A OS=Homo sapiens GN=PPIA PE=1 SV=2
35	340	P05109|S10A8_HUMAN	80.86	23	23	5960	5	5	8	Y	10835	Protein S100-A8 OS=Homo sapiens GN=S100A8 PE=1 SV=1
55	7276	P23284|PPIB_HUMAN	79.26	12	12	3810	3	3	6	N	23743	Peptidyl-prolyl cis-trans isomerase B OS=Homo sapiens GN=PPIB PE=1 SV=2
26	355	P30050|RL12_HUMAN	77.48	15	15	13500	2	2	11	Y	17819	60S ribosomal protein L12 OS=Homo sapiens GN=RPL12 PE=1 SV=1
33	7275	Q02543|RL18A_HUMAN	76.74	14	14	12100	4	4	7	N	20762	60S ribosomal protein L18a OS=Homo sapiens GN=RPL18A PE=1 SV=2
62	65	P68104|EF1A1_HUMAN	76.22	7	7	5040	3	3	4	N	50141	Elongation factor 1-alpha 1 OS=Homo sapiens GN=EEF1A1 PE=1 SV=1
62	66	Q5VTE0|EF1A3_HUMAN	76.22	7	7	5040	3	3	4	N	50185	Putative elongation factor 1-alpha-like 3 OS=Homo sapiens GN=EEF1A1P5 PE=5 SV=1
62	125	Q05639|EF1A2_HUMAN	76.22	7	7	5040	3	3	4	N	50470	Elongation factor 1-alpha 2 OS=Homo sapiens GN=EEF1A2 PE=1 SV=1
60	7290	P00403|COX2_HUMAN	71.91	7	7	2920	2	2	4	N	25565	Cytochrome c oxidase subunit 2 OS=Homo sapiens GN=MT-CO2 PE=1 SV=1
95	198	P08590|MYL3_HUMAN	66.98	14	14	1510	2	2	2	N	21932	Myosin light chain 3 OS=Homo sapiens GN=MYL3 PE=1 SV=3
77	206	P05141|ADT2_HUMAN	64.27	10	10	1520	3	2	3	N	32852	ADP/ATP translocase 2 OS=Homo sapiens GN=SLC25A5 PE=1 SV=7
63	252	P23528|COF1_HUMAN	63.33	14	14	942	2	2	4	Y	18502	Cofilin-1 OS=Homo sapiens GN=CFL1 PE=1 SV=3
184	7299	Q6EEV6|SUMO4_HUMAN	61.24	13	13	2670	1	1	1	N	10685	Small ubiquitin-related modifier 4 OS=Homo sapiens GN=SUMO4 PE=1 SV=2
184	7300	P61956|SUMO2_HUMAN	61.24	13	13	2670	1	1	1	N	10871	Small ubiquitin-related modifier 2 OS=Homo sapiens GN=SUMO2 PE=1 SV=3
184	7301	P55854|SUMO3_HUMAN	61.24	12	12	2670	1	1	1	N	11637	Small ubiquitin-related modifier 3 OS=Homo sapiens GN=SUMO3 PE=1 SV=2
84	7283	P18621|RL17_HUMAN	60.35	13	13	4270	2	2	2	N	21397	60S ribosomal protein L17 OS=Homo sapiens GN=RPL17 PE=1 SV=3
96	75	P16403|H12_HUMAN	59.35	11	11	452	2	2	2	N	21365	Histone H1.2 OS=Homo sapiens GN=HIST1H1C PE=1 SV=2
96	76	P10412|H14_HUMAN	59.35	11	11	452	2	2	2	N	21865	Histone H1.4 OS=Homo sapiens GN=HIST1H1E PE=1 SV=2
96	107	P16402|H13_HUMAN	59.35	11	11	452	2	2	2	N	22350	Histone H1.3 OS=Homo sapiens GN=HIST1H1D PE=1 SV=2
73	7287	P51571|SSRD_HUMAN	56.49	14	14	2840	2	2	4	N	18999	Translocon-associated protein subunit delta OS=Homo sapiens GN=SSR4 PE=1 SV=1
85	382	P07477|TRY1_HUMAN	56.38	4	4	2570	2	1	3	Y	26558	Trypsin-1 OS=Homo sapiens GN=PRSS1 PE=1 SV=1
41	1295	A0A0C4DH67|KV108_HUMAN	56.3	10	10	121000	1	1	8	Y	12537	Immunoglobulin kappa variable 1-8 OS=Homo sapiens GN=IGKV1-8 PE=3 SV=1
41	1303	A0A0C4DH69|KV109_HUMAN	56.3	9	9	121000	1	1	8	Y	12715	Immunoglobulin kappa variable 1-9 OS=Homo sapiens GN=IGKV1-9 PE=3 SV=1
41	3611	A0A087WSZ0|KVD08_HUMAN	56.3	9	9	121000	1	1	8	Y	12837	Immunoglobulin kappa variable 1D-8 OS=Homo sapiens GN=IGKV1D-8 PE=3 SV=6
41	3612	A0A075B6S5|KV127_HUMAN	56.3	9	9	121000	1	1	8	Y	12712	Immunoglobulin kappa variable 1-27 OS=Homo sapiens GN=IGKV1-27 PE=3 SV=1
70	313	P62851|RS25_HUMAN	55.83	15	15	1400	2	2	4	N	13742	40S ribosomal protein S25 OS=Homo sapiens GN=RPS25 PE=1 SV=1
98	2725	P46776|RL27A_HUMAN	55.47	7	7	1250	1	1	2	N	16561	60S ribosomal protein L27a OS=Homo sapiens GN=RPL27A PE=1 SV=2
67	7277	P62280|RS11_HUMAN	55.17	16	16	4480	3	3	4	N	18431	40S ribosomal protein S11 OS=Homo sapiens GN=RPS11 PE=1 SV=3
104	3596	P69905|HBA_HUMAN	53.95	11	11	1310	1	1	1	N	15258	Hemoglobin subunit alpha OS=Homo sapiens GN=HBA1 PE=1 SV=2
75	7279	P62249|RS16_HUMAN	53.93	12	12	988	2	2	3	N	16445	40S ribosomal protein S16 OS=Homo sapiens GN=RPS16 PE=1 SV=2
71	7284	O75947|ATP5H_HUMAN	52.22	11	11	2590	2	2	4	N	18491	ATP synthase subunit d, mitochondrial OS=Homo sapiens GN=ATP5H PE=1 SV=3
185	3615	A0A0A0MRZ7|KVD26_HUMAN	52.15	11	11	1060	1	1	1	N	13297	Immunoglobulin kappa variable 2D-26 OS=Homo sapiens GN=IGKV2D-26 PE=3 SV=1
185	3616	P06310|KV230_HUMAN	52.15	11	11	1060	1	1	1	N	13185	Immunoglobulin kappa variable 2-30 OS=Homo sapiens GN=IGKV2-30 PE=3 SV=2
185	3617	A0A075B6S6|KVD30_HUMAN	52.15	11	11	1060	1	1	1	N	13215	Immunoglobulin kappa variable 2D-30 OS=Homo sapiens GN=IGKV2D-30 PE=3 SV=1
185	3618	A0A075B6P5|KV228_HUMAN	52.15	11	11	1060	1	1	1	N	12957	Immunoglobulin kappa variable 2-28 OS=Homo sapiens GN=IGKV2-28 PE=3 SV=1
185	3619	A0A075B6S2|KVD29_HUMAN	52.15	11	11	1060	1	1	1	N	13143	Immunoglobulin kappa variable 2D-29 OS=Homo sapiens GN=IGKV2D-29 PE=3 SV=1
185	3620	A2NJV5|KV229_HUMAN	52.15	11	11	1060	1	1	1	N	13085	Immunoglobulin kappa variable 2-29 OS=Homo sapiens GN=IGKV2-29 PE=3 SV=2
185	3621	P01615|KVD28_HUMAN	52.15	11	11	1060	1	1	1	N	12957	Immunoglobulin kappa variable 2D-28 OS=Homo sapiens GN=IGKV2D-28 PE=1 SV=2
185	3622	P01614|KVD40_HUMAN	52.15	11	11	1060	1	1	1	N	13310	Immunoglobulin kappa variable 2D-40 OS=Homo sapiens GN=IGKV2D-40 PE=1 SV=2
185	3623	A0A087WW87|KV240_HUMAN	52.15	11	11	1060	1	1	1	N	13310	Immunoglobulin kappa variable 2-40 OS=Homo sapiens GN=IGKV2-40 PE=3 SV=2
155	7302	P62266|RS23_HUMAN	50.91	8	8	916	1	1	1	N	15808	40S ribosomal protein S23 OS=Homo sapiens GN=RPS23 PE=1 SV=3
152	7291	P07741|APT_HUMAN	49.45	7	7	0	1	1	1	N	19608	Adenine phosphoribosyltransferase OS=Homo sapiens GN=APRT PE=1 SV=2
48	7289	A0A0C4DH68|KV224_HUMAN	48.98	15	15	32500	2	1	7	N	13079	Immunoglobulin kappa variable 2-24 OS=Homo sapiens GN=IGKV2-24 PE=3 SV=1
76	7286	P37802|TAGL2_HUMAN	46.17	6	6	1540	1	1	3	N	22391	Transgelin-2 OS=Homo sapiens GN=TAGLN2 PE=1 SV=3
79	244	P01857|IGHG1_HUMAN	45.86	5	5	0	2	2	2	N	36106	Immunoglobulin heavy constant gamma 1 OS=Homo sapiens GN=IGHG1 PE=1 SV=1
79	248	P01860|IGHG3_HUMAN	45.86	4	4	0	2	2	2	N	41287	Immunoglobulin heavy constant gamma 3 OS=Homo sapiens GN=IGHG3 PE=1 SV=2
79	249	P0DOX5|IGG1_HUMAN	45.86	3	3	0	2	2	2	N	49330	Immunoglobulin gamma-1 heavy chain OS=Homo sapiens PE=1 SV=1
153	7295	P00441|SODC_HUMAN	43.87	8	8	471	1	1	1	N	15936	Superoxide dismutase [Cu-Zn] OS=Homo sapiens GN=SOD1 PE=1 SV=2
90	9	P05787|K2C8_HUMAN	43.36	4	4	865	2	1	2	N	53704	Keratin, type II cytoskeletal 8 OS=Homo sapiens GN=KRT8 PE=1 SV=7
89	4527	P61204|ARF3_HUMAN	42.56	6	6	1840	1	1	2	N	20601	ADP-ribosylation factor 3 OS=Homo sapiens GN=ARF3 PE=1 SV=2
89	7288	P84077|ARF1_HUMAN	42.56	6	6	1840	1	1	2	N	20697	ADP-ribosylation factor 1 OS=Homo sapiens GN=ARF1 PE=1 SV=2
89	7292	P84085|ARF5_HUMAN	42.56	6	6	1840	1	1	2	N	20530	ADP-ribosylation factor 5 OS=Homo sapiens GN=ARF5 PE=1 SV=2
89	7303	P18085|ARF4_HUMAN	42.56	6	6	1840	1	1	2	N	20511	ADP-ribosylation factor 4 OS=Homo sapiens GN=ARF4 PE=1 SV=3
154	17	Q9BQE3|TBA1C_HUMAN	41.94	3	3	886	1	1	1	N	49895	Tubulin alpha-1C chain OS=Homo sapiens GN=TUBA1C PE=1 SV=1
154	18	P68363|TBA1B_HUMAN	41.94	3	3	886	1	1	1	N	50152	Tubulin alpha-1B chain OS=Homo sapiens GN=TUBA1B PE=1 SV=1
154	21	Q71U36|TBA1A_HUMAN	41.94	3	3	886	1	1	1	N	50136	Tubulin alpha-1A chain OS=Homo sapiens GN=TUBA1A PE=1 SV=1
186	7305	P28074|PSB5_HUMAN	40.12	4	4	811	1	1	1	N	28480	Proteasome subunit beta type-5 OS=Homo sapiens GN=PSMB5 PE=1 SV=3
107	275	P07737|PROF1_HUMAN	38.82	10	10	2310	1	1	2	N	15054	Profilin-1 OS=Homo sapiens GN=PFN1 PE=1 SV=2
105	7296	P61224|RAP1B_HUMAN	38.81	6	6	1490	1	1	1	N	20825	Ras-related protein Rap-1b OS=Homo sapiens GN=RAP1B PE=1 SV=1
105	7297	P62834|RAP1A_HUMAN	38.81	6	6	1490	1	1	1	N	20987	Ras-related protein Rap-1A OS=Homo sapiens GN=RAP1A PE=1 SV=1
187	3594	P62241|RS8_HUMAN	38.31	7	7	687	1	1	1	N	24205	40S ribosomal protein S8 OS=Homo sapiens GN=RPS8 PE=1 SV=2
108	513	P09972|ALDOC_HUMAN	37.64	3	3	1290	1	1	2	N	39456	Fructose-bisphosphate aldolase C OS=Homo sapiens GN=ALDOC PE=1 SV=2
64	7293	P49207|RL34_HUMAN	37.36	13	13	2130	2	2	2	N	13293	60S ribosomal protein L34 OS=Homo sapiens GN=RPL34 PE=1 SV=3
97	7294	Q9NP72|RAB18_HUMAN	37.04	5	5	746	1	1	2	N	22977	Ras-related protein Rab-18 OS=Homo sapiens GN=RAB18 PE=1 SV=1
188	483	P99999|CYC_HUMAN	36.89	10	10	631	1	1	1	N	11749	Cytochrome c OS=Homo sapiens GN=CYCS PE=1 SV=2
189	7306	P62263|RS14_HUMAN	36.72	7	7	705	1	1	1	N	16273	40S ribosomal protein S14 OS=Homo sapiens GN=RPS14 PE=1 SV=3
111	7325	P30405|PPIF_HUMAN	36.39	6	6	1100	2	2	2	N	22040	Peptidyl-prolyl cis-trans isomerase F, mitochondrial OS=Homo sapiens GN=PPIF PE=1 SV=1
81	7304	P61353|RL27_HUMAN	35.59	6	6	718	1	1	2	N	15798	60S ribosomal protein L27 OS=Homo sapiens GN=RPL27 PE=1 SV=2
190	7307	P21291|CSRP1_HUMAN	34.44	8	8	828	1	1	1	N	20567	Cysteine and glycine-rich protein 1 OS=Homo sapiens GN=CSRP1 PE=1 SV=3
109	7308	P42766|RL35_HUMAN	34.03	8	8	639	1	1	2	N	14551	60S ribosomal protein L35 OS=Homo sapiens GN=RPL35 PE=1 SV=2
191	7309	P62899|RL31_HUMAN	33.97	7	7	957	1	1	1	N	14463	60S ribosomal protein L31 OS=Homo sapiens GN=RPL31 PE=1 SV=1
110	7318	P01112|RASH_HUMAN	33.64	6	6	264	1	1	1	N	21298	GTPase HRas OS=Homo sapiens GN=HRAS PE=1 SV=1
110	7319	P01116|RASK_HUMAN	33.64	6	6	264	1	1	1	N	21656	GTPase KRas OS=Homo sapiens GN=KRAS PE=1 SV=1
110	7320	P01111|RASN_HUMAN	33.64	6	6	264	1	1	1	N	21229	GTPase NRas OS=Homo sapiens GN=NRAS PE=1 SV=1
86	7312	P15153|RAC2_HUMAN	33.26	4	4	2510	1	1	2	N	21429	Ras-related C3 botulinum toxin substrate 2 OS=Homo sapiens GN=RAC2 PE=1 SV=1
86	7313	P60763|RAC3_HUMAN	33.26	4	4	2510	1	1	2	N	21379	Ras-related C3 botulinum toxin substrate 3 OS=Homo sapiens GN=RAC3 PE=1 SV=1
86	7314	P63000|RAC1_HUMAN	33.26	4	4	2510	1	1	2	N	21450	Ras-related C3 botulinum toxin substrate 1 OS=Homo sapiens GN=RAC1 PE=1 SV=1
99	349	P02686|MBP_HUMAN	29.84	3	3	1580	1	1	2	N	33117	Myelin basic protein OS=Homo sapiens GN=MBP PE=1 SV=3
121	990	P15924|DESP_HUMAN	26.82	0	0	5470	1	1	1	N	331774	Desmoplakin OS=Homo sapiens GN=DSP PE=1 SV=3
118	7310	Q16363|LAMA4_HUMAN	26.17	1	1	600	1	1	1	N	202523	Laminin subunit alpha-4 OS=Homo sapiens GN=LAMA4 PE=1 SV=4
59	371	Q12802|AKP13_HUMAN	25.29	0	0	51300	1	1	3	N	307550	A-kinase anchor protein 13 OS=Homo sapiens GN=AKAP13 PE=1 SV=2
134	3682	O43432|IF4G3_HUMAN	24.72	1	1	1420	1	1	1	Y	176651	Eukaryotic translation initiation factor 4 gamma 3 OS=Homo sapiens GN=EIF4G3 PE=1 SV=2
100	7327	P09382|LEG1_HUMAN	24.66	6	6	1060	1	1	1	N	14716	Galectin-1 OS=Homo sapiens GN=LGALS1 PE=1 SV=2
192	478	Q01970|PLCB3_HUMAN	24.17	1	1	1170	1	1	1	Y	138799	1-phosphatidylinositol 4,5-bisphosphate phosphodiesterase beta-3 OS=Homo sapiens GN=PLCB3 PE=1 SV=2
194	3722	O95359|TACC2_HUMAN	23.61	0	0	970	1	1	1	N	309426	Transforming acidic coiled-coil-containing protein 2 OS=Homo sapiens GN=TACC2 PE=1 SV=3
114	5019	Q9NYN1|RASLC_HUMAN	23.56	2	2	840	1	1	1	N	29662	Ras-like protein family member 12 OS=Homo sapiens GN=RASL12 PE=1 SV=1
114	7336	Q9Y6B6|SAR1B_HUMAN	23.56	3	3	840	1	1	1	N	22410	GTP-binding protein SAR1b OS=Homo sapiens GN=SAR1B PE=1 SV=1
114	7337	Q9NR31|SAR1A_HUMAN	23.56	3	3	840	1	1	1	N	22367	GTP-binding protein SAR1a OS=Homo sapiens GN=SAR1A PE=1 SV=1
114	7338	P51153|RAB13_HUMAN	23.56	3	3	840	1	1	1	N	22774	Ras-related protein Rab-13 OS=Homo sapiens GN=RAB13 PE=1 SV=1
114	7339	P62070|RRAS2_HUMAN	23.56	3	3	840	1	1	1	N	23400	Ras-related protein R-Ras2 OS=Homo sapiens GN=RRAS2 PE=1 SV=1
114	7340	Q86YS6|RAB43_HUMAN	23.56	3	3	840	1	1	1	N	23339	Ras-related protein Rab-43 OS=Homo sapiens GN=RAB43 PE=1 SV=1
114	7341	P59190|RAB15_HUMAN	23.56	3	3	840	1	1	1	N	24391	Ras-related protein Rab-15 OS=Homo sapiens GN=RAB15 PE=1 SV=1
114	7342	P61106|RAB14_HUMAN	23.56	3	3	840	1	1	1	N	23897	Ras-related protein Rab-14 OS=Homo sapiens GN=RAB14 PE=1 SV=4
114	7343	Q9NYV8|T2R14_HUMAN	23.56	2	2	840	1	1	1	N	36160	Taste receptor type 2 member 14 OS=Homo sapiens GN=TAS2R14 PE=1 SV=1
114	7344	P59541|T2R30_HUMAN	23.56	2	2	840	1	1	1	N	36874	Taste receptor type 2 member 30 OS=Homo sapiens GN=TAS2R30 PE=2 SV=3
114	7345	Q7Z429|LFG1_HUMAN	23.56	2	2	840	1	1	1	N	41203	Protein lifeguard 1 OS=Homo sapiens GN=GRINA PE=2 SV=1
114	5889	Q7Z6P3|RAB44_HUMAN	23.56	1	1	840	1	1	1	N	77638	Ras-related protein Rab-44 OS=Homo sapiens GN=RAB44 PE=1 SV=3
114	7348	Q6ZVD8|PHLP2_HUMAN	23.56	0	0	840	1	1	1	N	146750	PH domain leucine-rich repeat-containing protein phosphatase 2 OS=Homo sapiens GN=PHLPP2 PE=1 SV=3
132	480	Q03001|DYST_HUMAN	23.45	0	0	1320	1	1	1	Y	860679	Dystonin OS=Homo sapiens GN=DST PE=1 SV=4
92	4243	Q9Y2Q0|AT8A1_HUMAN	23.02	1	1	3500	1	1	1	N	131369	Phospholipid-transporting ATPase IA OS=Homo sapiens GN=ATP8A1 PE=1 SV=1
87	4357	Q9ULD6|INTU_HUMAN	22.71	1	1	2110	1	1	1	Y	105648	Protein inturned OS=Homo sapiens GN=INTU PE=1 SV=2
42	398	Q9NZJ4|SACS_HUMAN	22.4	0	0	198000	1	1	1	Y	521131	Sacsin OS=Homo sapiens GN=SACS PE=1 SV=2
196	7362	Q7Z2W9|RM21_HUMAN	21.83	5	5	780	1	1	1	N	22815	39S ribosomal protein L21, mitochondrial OS=Homo sapiens GN=MRPL21 PE=1 SV=2
161	7363	O76041|NEBL_HUMAN	21.8	2	2	3140	1	1	1	Y	116453	Nebulette OS=Homo sapiens GN=NEBL PE=1 SV=1
197	1736	Q9H792|PEAK1_HUMAN	21.3	1	1	1840	1	1	1	N	193105	Pseudopodium-enriched atypical kinase 1 OS=Homo sapiens GN=PEAK1 PE=1 SV=4
65	477	Q96F07|CYFP2_HUMAN	21.16	1	1	8490	1	1	1	Y	148398	Cytoplasmic FMR1-interacting protein 2 OS=Homo sapiens GN=CYFIP2 PE=1 SV=2
135	7349	Q9Y666|S12A7_HUMAN	20.82	1	1	0	1	1	1	N	119106	Solute carrier family 12 member 7 OS=Homo sapiens GN=SLC12A7 PE=1 SV=3
136	7359	Q9HAW4|CLSPN_HUMAN	20.21	1	1	9910	1	1	1	Y	151093	Claspin OS=Homo sapiens GN=CLSPN PE=1 SV=3
160	4545	Q8N4W9|ZN808_HUMAN	20.19	1	1	0	1	1	1	N	104825	Zinc finger protein 808 OS=Homo sapiens GN=ZNF808 PE=2 SV=2
130	7392	Q9NS37|ZHANG_HUMAN	20.11	1	1	172	1	1	1	N	37134	CREB/ATF bZIP transcription factor OS=Homo sapiens GN=CREBZF PE=1 SV=2
130	7393	Q96EB1|ELP4_HUMAN	20.11	1	1	172	1	1	1	N	46588	Elongator complex protein 4 OS=Homo sapiens GN=ELP4 PE=1 SV=2
130	4738	A0A0J9YWL9|TX13C_HUMAN	20.11	1	1	172	1	1	1	N	109806	Putative testis-expressed protein 13C OS=Homo sapiens GN=TEX13C PE=5 SV=1
130	7631	Q9H7F0|AT133_HUMAN	20.11	0	0	172	1	1	1	N	138043	Probable cation-transporting ATPase 13A3 OS=Homo sapiens GN=ATP13A3 PE=1 SV=4
130	3521	Q5T1R4|ZEP3_HUMAN	20.11	0	0	172	1	1	1	N	259462	Transcription factor HIVEP3 OS=Homo sapiens GN=HIVEP3 PE=2 SV=1
130	5807	Q9UKA4|AKA11_HUMAN	20.11	0	0	172	1	1	1	N	210511	A-kinase anchor protein 11 OS=Homo sapiens GN=AKAP11 PE=1 SV=1
163	7367	Q86UX2|ITIH5_HUMAN	20.01	1	1	4710	1	1	1	N	104576	Inter-alpha-trypsin inhibitor heavy chain H5 OS=Homo sapiens GN=ITIH5 PE=2 SV=2
total 184 proteins
