# Supplementary material for: MYG1 drives glycolysis and colorectal cancer development through nuclear-mitochondrial collaboration
Source: Nat Commun. 2024 Jun 11;15:4969. doi: 10.1038/s41467-024-49221-0 (PMC11167044; doi:10.1038/s41467-024-49221-0)
Supplement: Supplementary file 7 — Source Data [file 41467_2024_49221_MOESM7_ESM.xlsx]

## Sheet: Fig. 1
Fig. 1b
																						#1	M1/G1	0.852583	0.832028	1.3339	1.16341	1.22311	0.884367	1.08758	0.527824
																							M2/G2	1.77301	0.386685	1.30427	0.883394	0.972593	0.920983	0.856407	0.491388
																						#2	M1/G1	0.897077	0.829786	0.886376	0.728179	0.867519	0.894259	0.933582	0.845832
																							M2/G2	1.02919	0.723971	1.039	1.00262	0.835163	0.694664	0.677817	0.573437
																						#3	M1/G1	0.948925	0.88407	1.00079	0.787014	1.14716	1.0629	1.14768	0.971394
																							M2/G2	1.09557	0.570848	0.79359	0.661255	0.588889	0.699157	0.738203	0.462684
	The blots originated from the same gel but were probed with different antibodies.						The blots originated from the same gel but were probed with different antibodies.						The blots originated from the same gel but were probed with different antibodies.
Fig. 1c
		Low MYG1	High MYG1
	Normal	90(60.4%)	59(39.6%)
	Tumor	59(39.6%)	90(60.4%)
Fig. 1d
	ID	Age	Gender	Tumor site	Tumor size (cm)	Tumor differentiation	T satge	Lymph node state	Distant metastasis	Clinical stage	Lymphovascular invasion	Survival status	OS	PFS	Expression
	1	>=54	M	Rectum	>=5	Well	T1-T2	Negative	Negative	1	0	0	94	85	Low
	2	>=54	F	Rectum	>=5	Moderate	T3-T4	Negative	Negative	2	0	0	93	93	Low
	3	<54	F	Rectum	<5	Well	T1-T2	Negative	Negative	1	0	0	90	90	Low
	4	>=54	F	Proximal colon	<5	Well	T3-T4	Negative	Negative	2	0	0	89	71	High
	5	>=54	F	Rectum	<5	Well	T1-T2	Negative	Negative	1	0	0	83	83	Low
	6	>=54	F	Rectum	>=5	Moderate	T1-T2	Negative	Negative	1	0	0	80	80	Low
	7	<54	F	Rectum	>=5	Moderate	T3-T4	Negative	Negative	2	0	0	79	79	High
	8	<54	M	Rectum	>=5	Well	T3-T4	Negative	Negative	2	0	0	76	76	Low
	9	<54	M	Proximal colon	<5	Poor	T3-T4	Negative	Negative	2	0	0	75	75	Low
	10	>=54	M	Rectum	<5	Well	T3-T4	Negative	Negative	2	0	0	75	75	Low
	11	<54	F	Distal colon	<5	Well	T1-T2	Negative	Negative	1	0	0	74	45	High
	12	>=54	M	Rectum	<5	Well	T1-T2	Positive	Negative	3	0	1	73	58	High
	13	>=54	M	Rectum	<5	Moderate	T1-T2	Positive	Negative	3	1	0	72	60	Low
	14	<54	M	Rectum	>=5	Well	T1-T2	Negative	Negative	1	1	0	71	71	Low
	15	<54	M	Rectum	>=5	Poor	T3-T4	Positive	Negative	3	1	0	71	71	Low
	16	>=54	M	Distal colon	<5	Well	T1-T2	Negative	Negative	1	1	1	70	57	High
	17	>=54	M	Rectum	<5	Moderate	T1-T2	Negative	Negative	1	1	0	70	70	Low
	18	<54	M	Rectum	>=5	Well	T1-T2	Negative	Negative	1	0	1	69	69	Low
	19	>=54	M	Rectum	>=5	Moderate	T3-T4	Negative	Negative	2	0	1	69	56	Low
	20	>=54	M	Rectum	>=5	Moderate	T3-T4	Positive	Negative	3	0	0	68	52	High
	21	>=54	M	Distal colon	<5	Moderate	T3-T4	Negative	Negative	2	0	0	67	56	Low
	22	>=54	F	Rectum	<5	Moderate	T1-T2	Positive	Negative	3	0	1	66	55	High
	23	<54	M	Distal colon	<5	Well	T3-T4	Positive	Negative	3	0	0	65	60	High
	24	>=54	M	Rectum	>=5	Well	T3-T4	Negative	Negative	2	0	0	65	57	High
	25	>=54	F	Rectum	<5	Moderate	T1-T2	Negative	Negative	1	0	0	64	64	Low
	26	<54	F	Distal colon	<5	Moderate	T3-T4	Negative	Negative	2	0	0	63	63	High
	27	<54	F	Rectum	<5	Moderate	T3-T4	Positive	Negative	3	1	1	63	49	High
	28	>=54	M	Rectum	>=5	Poor	T3-T4	Positive	Negative	3	1	0	63	55	Low
	29	>=54	M	Rectum	<5	Well	T3-T4	Positive	Negative	3	1	1	62	50	High
	30	>=54	M	Distal colon	>=5	Well	T3-T4	Negative	Negative	2	0	0	61	61	Low
	31	>=54	M	Distal colon	>=5	Moderate	T3-T4	Negative	Positive	4	0	1	61	53	Low
	32	<54	F	Distal colon	>=5	Well	T3-T4	Negative	Negative	2	0	0	60	60	High
	33	<54	M	Rectum	>=5	Moderate	T3-T4	Positive	Negative	3	0	0	60	60	Low
	34	>=54	M	Rectum	>=5	Moderate	T1-T2	Negative	Negative	1	1	0	60	60	Low
	35	>=54	M	Rectum	<5	Well	T1-T2	Negative	Negative	1	0	0	59	59	Low
	36	>=54	F	Rectum	<5	Moderate	T1-T2	Negative	Negative	1	0	1	59	43	High
	37	<54	F	Proximal colon	>=5	Poor	T3-T4	Negative	Negative	2	0	0	58	37	High
	38	>=54	M	Rectum	>=5	Well	T3-T4	Negative	Negative	2	1	1	58	49	Low
	39	<54	F	Rectum	<5	Well	T1-T2	Negative	Negative	1	0	1	57	57	Low
	40	<54	F	Rectum	<5	Moderate	T1-T2	Negative	Negative	1	0	1	57	32	High
	41	<54	M	Rectum	<5	Moderate	T3-T4	Negative	Negative	2	1	1	56	43	High
	42	>=54	F	Proximal colon	<5	Moderate	T3-T4	Negative	Negative	2	0	1	56	39	High
	43	<54	M	Rectum	>=5	Moderate	T3-T4	Negative	Negative	2	0	0	55	50	Low
	44	>=54	M	Rectum	>=5	Well	T3-T4	Negative	Negative	2	0	1	55	44	Low
	45	>=54	M	Proximal colon	>=5	Well	T3-T4	Negative	Negative	2	1	1	55	42	High
	46	<54	M	Distal colon	<5	Well	T1-T2	Negative	Negative	1	0	0	54	48	Low
	47	<54	F	Rectum	<5	Well	T1-T2	Negative	Negative	1	0	0	54	47	High
	48	<54	M	Rectum	<5	Well	T3-T4	Negative	Negative	2	1	0	54	45	Low
	49	<54	F	Proximal colon	<5	Moderate	T3-T4	Negative	Negative	2	0	1	53	39	High
	50	<54	M	Rectum	<5	Moderate	T1-T2	Negative	Negative	1	1	0	53	42	High
	51	>=54	M	Rectum	>=5	Well	T1-T2	Negative	Negative	1	1	1	53	37	High
	52	<54	M	Rectum	<5	Well	T1-T2	Negative	Negative	1	1	1	52	40	Low
	53	>=54	M	Rectum	>=5	Moderate	T1-T2	Negative	Negative	1	0	0	52	45	Low
	54	>=54	M	Proximal colon	>=5	Moderate	T3-T4	Negative	Negative	2	0	0	52	52	Low
	55	<54	F	Proximal colon	>=5	Moderate	T3-T4	Negative	Negative	2	0	1	51	48	High
	56	<54	M	Proximal colon	<5	Well	T3-T4	Negative	Negative	2	0	0	51	40	Low
	57	<54	F	Rectum	>=5	Moderate	T3-T4	Positive	Positive	4	0	1	51	39	Low
	58	<54	F	Rectum	>=5	Moderate	T3-T4	Positive	Negative	3	0	0	51	51	High
	59	<54	F	Rectum	<5	Moderate	T3-T4	Positive	Negative	3	1	1	51	36	High
	60	>=54	F	Rectum	>=5	Moderate	T3-T4	Positive	Negative	3	1	1	51	40	High
	61	>=54	F	Proximal colon	<5	Moderate	T3-T4	Negative	Negative	2	0	1	49	26	High
	62	>=54	M	Rectum	<5	Moderate	T1-T2	Negative	Negative	1	0	1	49	28	High
	63	>=54	M	Proximal colon	>=5	Moderate	T3-T4	Negative	Negative	2	1	1	48	33	High
	64	>=54	M	Rectum	>=5	Moderate	T3-T4	Positive	Negative	3	1	0	48	27	High
	65	<54	F	Rectum	<5	Poor	T3-T4	Positive	Negative	3	1	0	46	22	High
	66	>=54	F	Rectum	<5	Moderate	T1-T2	Negative	Negative	1	0	1	46	34	High
	67	>=54	F	Rectum	>=5	Poor	T1-T2	Negative	Negative	1	0	1	45	39	Low
	68	<54	F	Rectum	<5	Poor	T3-T4	Positive	Negative	3	1	1	44	29	High
	69	<54	F	Rectum	<5	Poor	T3-T4	Positive	Negative	3	1	1	44	29	High
	70	>=54	M	Proximal colon	<5	Well	T1-T2	Negative	Negative	1	0	0	44	44	Low
	71	<54	M	Rectum	<5	Moderate	T3-T4	Positive	Negative	3	1	1	43	22	High
	72	<54	M	Rectum	<5	Moderate	T3-T4	Negative	Negative	2	1	1	43	33	High
	73	>=54	M	Distal colon	>=5	Moderate	T1-T2	Negative	Negative	1	0	0	43	29	Low
	74	>=54	M	Distal colon	>=5	Moderate	T3-T4	Negative	Negative	2	0	0	43	38	Low
	75	<54	F	Proximal colon	<5	Moderate	T3-T4	Negative	Negative	2	0	0	42	35	High
	76	<54	F	Proximal colon	>=5	Moderate	T3-T4	Negative	Negative	2	0	1	42	37	Low
	77	<54	M	Distal colon	<5	Moderate	T3-T4	Positive	Negative	3	1	0	41	25	High
	78	>=54	M	Rectum	>=5	Moderate	T3-T4	Positive	Negative	3	0	0	40	27	Low
	79	>=54	M	Proximal colon	>=5	Well	T1-T2	Negative	Negative	1	0	0	39	25	High
	80	>=54	M	Rectum	<5	Poor	T1-T2	Positive	Positive	4	0	1	39	24	High
	81	<54	F	Proximal colon	>=5	Poor	T3-T4	Negative	Negative	2	0	0	38	30	High
	82	>=54	M	Proximal colon	>=5	Moderate	T1-T2	Negative	Negative	1	1	1	38	38	Low
	83	>=54	M	Proximal colon	>=5	Moderate	T3-T4	Negative	Negative	2	1	1	38	26	Low
	84	>=54	M	Proximal colon	>=5	Well	T3-T4	Positive	Negative	3	0	1	38	30	High
	85	>=54	M	Rectum	>=5	Poor	T3-T4	Positive	Negative	3	1	0	38	16	High
	86	<54	M	Proximal colon	>=5	Moderate	T3-T4	Positive	Negative	3	0	0	37	16	High
	87	>=54	M	Distal colon	>=5	Well	T3-T4	Negative	Positive	4	0	1	37	16	High
	88	>=54	M	Distal colon	<5	Moderate	T3-T4	Positive	Negative	3	1	1	37	20	High
	89	>=54	F	Distal colon	<5	Well	T3-T4	Negative	Negative	2	0	1	36	25	Low
	90	<54	M	Rectum	>=5	Poor	T3-T4	Positive	Negative	3	1	0	35	18	High
	91	<54	M	Distal colon	>=5	Moderate	T3-T4	Positive	Negative	3	1	0	35	23	High
	92	>=54	M	Proximal colon	>=5	Well	T3-T4	Negative	Negative	2	1	1	35	20	High
	93	<54	M	Proximal colon	>=5	Well	T3-T4	Positive	Positive	4	1	1	34	21	High
	94	>=54	M	Proximal colon	>=5	Well	T1-T2	Negative	Negative	1	0	0	34	15	High
	95	>=54	M	Distal colon	<5	Well	T3-T4	Negative	Negative	2	1	1	33	17	Low
	96	<54	M	Rectum	<5	Moderate	T3-T4	Negative	Negative	2	0	0	31	20	High
	97	<54	M	Distal colon	>=5	Moderate	T3-T4	Positive	Negative	3	1	1	31	21	High
	98	<54	M	Rectum	<5	Moderate	T3-T4	Negative	Negative	2	1	0	30	15	Low
	99	<54	F	Rectum	<5	Poor	T3-T4	Positive	Negative	3	1	1	30	11	High
	100	>=54	F	Rectum	>=5	Moderate	T3-T4	Positive	Negative	3	0	1	30	11	High
	101	<54	F	Proximal colon	>=5	Well	T3-T4	Positive	Positive	4	0	0	29	21	High
	102	<54	F	Proximal colon	>=5	Well	T3-T4	Positive	Positive	4	0	0	29	21	High
	103	<54	M	Distal colon	>=5	Moderate	T3-T4	Positive	Positive	4	0	1	29	18	High
	104	<54	M	Distal colon	>=5	Moderate	T3-T4	Positive	Positive	4	0	1	29	18	High
	105	<54	F	Distal colon	<5	Well	T3-T4	Positive	Negative	3	0	1	27	24	High
	106	<54	M	Rectum	<5	Well	T3-T4	Positive	Negative	3	1	1	27	14	High
	107	>=54	F	Proximal colon	<5	Moderate	T1-T2	Negative	Negative	1	0	1	27	15	Low
	108	>=54	F	Distal colon	<5	Well	T3-T4	Positive	Negative	3	0	0	27	24	High
	109	<54	F	Rectum	>=5	Moderate	T1-T2	Negative	Negative	1	0	1	26	13	High
	110	<54	M	Rectum	<5	Well	T3-T4	Positive	Negative	3	0	1	26	11	High
	111	>=54	M	Rectum	>=5	Moderate	T3-T4	Negative	Negative	2	0	0	26	16	High
	112	<54	M	Rectum	<5	Well	T3-T4	Positive	Negative	3	0	1	25	17	Low
	113	>=54	F	Rectum	>=5	Moderate	T3-T4	Positive	Negative	3	0	1	25	10	High
	114	>=54	F	Proximal colon	<5	Poor	T3-T4	Positive	Negative	3	0	1	25	10	High
	115	<54	F	Rectum	<5	Well	T1-T2	Positive	Positive	4	0	1	24	13	Low
	116	<54	F	Distal colon	<5	Well	T3-T4	Negative	Negative	2	0	1	23	19	Low
	117	>=54	F	Distal colon	<5	Well	T3-T4	Negative	Positive	4	0	1	23	12	High
	118	>=54	M	Rectum	>=5	Well	T3-T4	Negative	Negative	2	0	1	22	10	High
	119	<54	M	Rectum	<5	Moderate	T1-T2	Negative	Negative	1	0	1	21	14	High
	120	>=54	M	Distal colon	<5	Moderate	T3-T4	Positive	Negative	3	1	1	20	16	Low
	121	<54	M	Rectum	<5	Moderate	T3-T4	Positive	Positive	4	0	1	19	10	High
	122	<54	M	Rectum	<5	Moderate	T3-T4	Positive	Negative	3	1	1	19	15	Low
	123	>=54	M	Rectum	<5	Moderate	T3-T4	Positive	Positive	4	0	1	19	10	High
	124	<54	F	Rectum	<5	Poor	T3-T4	Positive	Negative	3	0	1	18	12	Low
	125	<54	M	Distal colon	<5	Well	T3-T4	Positive	Positive	4	1	1	18	8	High
	126	<54	M	Distal colon	>=5	Well	T3-T4	Positive	Negative	3	1	1	17	13	Low
	127	>=54	M	Proximal colon	<5	Moderate	T3-T4	Positive	Negative	3	0	1	17	9	High
	128	<54	M	Proximal colon	<5	Moderate	T3-T4	Positive	Positive	4	1	1	16	7	High
	129	>=54	F	Rectum	>=5	Moderate	T3-T4	Positive	Positive	4	0	0	16	10	High
	130	<54	F	Rectum	>=5	Poor	T3-T4	Positive	Negative	3	1	1	15	12	Low
	131	>=54	F	Rectum	<5	Well	T3-T4	Negative	Positive	4	0	1	15	9	High
	132	>=54	F	Rectum	<5	Moderate	T3-T4	Negative	Positive	4	0	1	15	8	High
	133	<54	M	Rectum	<5	Moderate	T3-T4	Negative	Negative	2	0	1	14	9	Low
	134	<54	F	Rectum	>=5	Poor	T3-T4	Positive	Positive	4	0	1	14	10	Low
	135	<54	F	Rectum	<5	Moderate	T3-T4	Positive	Positive	4	0	1	13	13	High
	136	<54	M	Proximal colon	<5	Well	T3-T4	Positive	Positive	4	1	1	12	6	High
	137	>=54	M	Rectum	<5	Well	T1-T2	Negative	Negative	1	0	1	12	5	High
	138	>=54	F	Rectum	>=5	Well	T3-T4	Positive	Positive	4	0	1	12	9	Low
	139	>=54	M	Proximal colon	<5	Poor	T3-T4	Positive	Positive	4	1	1	12	12	High
	140	<54	F	Rectum	>=5	Moderate	T3-T4	Positive	Positive	4	1	1	11	5	High
	141	>=54	F	Proximal colon	<5	Poor	T3-T4	Positive	Positive	4	1	1	11	7	High
	142	<54	F	Proximal colon	>=5	Well	T3-T4	Negative	Negative	2	0	1	10	9	Low
	143	<54	F	Rectum	<5	Poor	T3-T4	Positive	Positive	4	0	1	10	5	High
	144	<54	M	Distal colon	<5	Moderate	T3-T4	Positive	Negative	3	1	1	10	4	High
	145	<54	M	Rectum	>=5	Poor	T3-T4	Positive	Negative	3	0	1	8	5	Low
	146	>=54	F	Rectum	<5	Well	T1-T2	Negative	Negative	1	0	1	8	6	Low
	147	>=54	M	Rectum	>=5	Moderate	T3-T4	Negative	Negative	2	0	1	8	4	High
	148	>=54	F	Proximal colon	>=5	Poor	T3-T4	Positive	Negative	3	0	1	5	3	High
	149	>=54	M	Rectum	<5	Well	T3-T4	Positive	Negative	3	1	1	5	3	High
Fig. 1f
	FHC	CACO2	HT-29	RKO	HCT116	DLD1	LoVo	SW480	SW620
	0.335971	0.527125	0.382719	0.805119	0.803627	0.746764	1.34955	1.46062	1.25757
	0.329787	0.464	0.355932	0.560345	0.582609	0.551724	0.872727	1.04545	1.19608
	0.344	0.522388	0.4	0.526718	0.519685	0.476923	0.666667	0.75	0.942623
	The samples derive from same experiments but different gels.
Fig. 1e				Fig. 1g				Fig. 1h
	Sample	CNV			KRAS wild-type	KRAS mutation		Patients	KRAS status	IHC score
	TCGA-AA-A03J	0			9.9133	9.9334		1	wild-type	7
	TCGA-AG-4015	0			9.7685	9.7557		2	wild-type	7
	TCGA-AG-3600	0			9.2489	9.449		3	wild-type	8
	TCGA-D5-6929	0			10.2879	10.1963		4	wild-type	8
	TCGA-AG-A01W	0			9.6719	9.8347		5	wild-type	3
	TCGA-AG-3593	0			9.2273	9.3872		6	wild-type	7
	TCGA-AA-3860	0			9.6386	9.1941		7	wild-type	6
	TCGA-AA-3667	0			10.0666	9.4381		8	wild-type	5
	TCGA-CM-6172	1			9.6015	9.9585		9	wild-type	5
	TCGA-D5-6534	0			9.3276	9.2972		10	wild-type	6
	TCGA-A6-4105	0			9.7711	9.1089		11	wild-type	8
	TCGA-G4-6322	0			9.0264	10.553		12	wild-type	6
	TCGA-G4-6309	0			9.3485	10.1202		13	wild-type	6
	TCGA-AA-3534	0			9.6553	9.9111		14	wild-type	2
	TCGA-DC-6155	0			9.7462	9.5896		15	wild-type	4
	TCGA-AA-3852	0			10.2255	9.8165		16	wild-type	5
	TCGA-EI-6510	0			9.906	9.4221		17	wild-type	5
	TCGA-QG-A5Z1	0			9.6713	9.6569		18	wild-type	7
	TCGA-G5-6641	0			8.8273	9.3548		19	wild-type	3
	TCGA-AZ-4614	0			9.4638	10.283		20	wild-type	6
	TCGA-DM-A1DA	0			9.5075	10.4785		21	wild-type	8
	TCGA-EI-6513	0			10.1855	9.4949		22	wild-type	7
	TCGA-AG-3896	0			9.2797	9.4428		23	wild-type	2
	TCGA-AG-3587	0			9.2861	9.8929		24	wild-type	6
	TCGA-AZ-4681	0			9.4073	10.459		25	wild-type	3
	TCGA-D5-6531	0			9.2829	9.615		26	wild-type	6
	TCGA-5M-AAT5	0			9.291	9.7936		27	wild-type	4
	TCGA-F4-6459	0			9.856	9.5349		28	wild-type	3
	TCGA-AD-5900	0			10.9869	9.8863		29	wild-type	10
	TCGA-4T-AA8H	0			9.5065	9.2864		30	wild-type	2
	TCGA-AF-3913	0			10.4055	9.8702		31	wild-type	2
	TCGA-AF-2690	0			10.0779	9.6094		32	wild-type	6
	TCGA-AM-5820	0			9.2628	10.2394		33	wild-type	4
	TCGA-A6-A566	0			9.6842	9.2007		34	wild-type	10
	TCGA-T9-A92H	0			9.7204	9.4961		35	wild-type	8
	TCGA-AY-6386	0			9.6082	10.0344		36	wild-type	4
	TCGA-G4-6306	0			9.5672	9.3455		37	wild-type	6
	TCGA-DY-A1DE	0			9.9301	9.5787		38	wild-type	8
	TCGA-AD-6890	0			9.5424	9.3065		39	wild-type	6
	TCGA-DM-A1HA	0			8.8791	9.4678		40	wild-type	9
	TCGA-SS-A7HO	0			9.0977	9.9969		41	wild-type	8
	TCGA-AG-3586	0			9.7941	9.2509		42	G12S/D	12
	TCGA-CM-6677	0			9.6115	9.2248		43	2-G12S/D	7
	TCGA-A6-A56B	0			9.5693	9.475		44	4-K117N,A146T/V/P	8
	TCGA-CK-5915	0			9.2655	9.6004		45	2-G12C/R/V/A,G13C	9
	TCGA-CM-6674	0			9.0835	9.6004		46	2-G12S/D	8
	TCGA-EI-7002	0			9.0243	8.833		47	2-G12C/R/V/A,G13C	10
	TCGA-AY-4070	0			8.9182	9.4474		48	2-G12S/D	8
	TCGA-EI-6514	0			9.5789	10.077		49	2-G12C/R/V/A,G13C	10
	TCGA-AF-3911	0			9.7657	10.3164		50	2-G12C/R/V/A,G13C	8
	TCGA-AF-3400	0			10.559	10.3163		51	2-G12C/R/V/A,G13C	8
	TCGA-EI-6511	0			10.0621	10.0076		52	2-G12S/D	2
	TCGA-AG-A011	0			9.2541	9.8552		53	2,G12C/R/V/A,G13C	8
	TCGA-AF-2687	0			8.8366	9.6096		54	2,G13D	9
	TCGA-AZ-5403	0			9.3619	9.8808		55	2,G12S/D	10
	TCGA-AA-3855	0			9.9856	9.2833		56	2,G12S/D	9
	TCGA-AA-3854	0			10.4141	9.568		57	2,G13D	7
	TCGA-DC-5869	0			10.3155	10.2649		58	4,K117N,A146T/V/P	12
	TCGA-A6-5660	0			9.7953	9.5086		59	2,G12S/D	8
	TCGA-AY-A71X	0			9.6216	10.196		60	2,G12V	10
	TCGA-AA-A02W	0			9.7102	9.3132		61	2,G13D	10
	TCGA-AG-A032	0			10.5733	9.4182		62	2,G13D	1
	TCGA-A6-4107	0			9.5996	9.5884		63	2,G12C/R/V/A,G13C	2
	TCGA-AA-3973	0			9.578	9.9429		64	2,G12C/R/V/A,G13C	12
	TCGA-G4-6295	0			10.0751	9.5622		65	2,G13D	2
	TCGA-AA-3675	0			10.2305	9.0212		66	2-G13D;3-Q61R/K/L/H	10
	TCGA-AG-3608	0			9.6791	10.2942		67	2-G12S/D	9
	TCGA-NH-A50V	0			9.6994	9.8185		68	2-G12C	7
	TCGA-AG-A023	0			9.9371	9.8157
	TCGA-CM-5341	0			9.4562	9.554
	TCGA-F5-6810	0			9.5543	9.4142
	TCGA-CA-6716	0			9.4959	10.4856
	TCGA-AA-3506	0			9.7275	10.3636
	TCGA-EF-5830	0			9.0797	9.3351
	TCGA-AA-3673	0			9.5486	9.8764
	TCGA-AH-6644	0			10.1974	10.0569
	TCGA-EI-6884	0			8.7062	9.3274
	TCGA-G4-6323	0			9.0075	10.3553
	TCGA-AG-3601	0			9.3149	9.0674
	TCGA-AA-3532	0			9.3487	9.8826
	TCGA-F5-6464	0			9.8134	10.4071
	TCGA-F4-6570	0			9.962	9.8524
	TCGA-D5-5537	0			9.6418	9.55
	TCGA-AA-A01G	0			9.8204	9.4743
	TCGA-DM-A0X9	0			9.9379	10.1251
	TCGA-CL-4957	0			10.2261	9.5573
	TCGA-DC-4749	0			10.4215	10.3632
	TCGA-EI-6512	0			9.0127	9.5544
	TCGA-AG-3732	0			9.8068	9.1324
	TCGA-CI-6620	0			9.892	9.827
	TCGA-D5-6926	0			9.3984	10.2652
	TCGA-CK-5912	0			9.2035	9.026
	TCGA-CM-6675	0			9.8777	8.8045
	TCGA-A6-6648	0			9.0693	9.5768
	TCGA-CM-6163	0			8.9208	9.5585
	TCGA-DM-A1DB	0			8.9321	9.6621
	TCGA-AA-A01R	0			9.1199	9.834
	TCGA-AG-A01Y	0			9.0715	9.7115
	TCGA-AA-A00Z	0			9.4791	11.3244
	TCGA-A6-6654	0			9.6234	9.0449
	TCGA-DM-A1D6	0			10.4057	9.7643
	TCGA-NH-A8F7	0			9.3266	9.5061
	TCGA-A6-6649	0			9.5597	10.0548
	TCGA-AA-3679	0			9.4687	10.532
	TCGA-QG-A5YW	0			9.5045	9.5676
	TCGA-AA-A01S	0			9.3148	9.7806
	TCGA-AA-A02O	0			9.2482	10.1961
	TCGA-G4-6311	0			10.1247	9.5714
	TCGA-AA-3841	0			9.196	9.4655
	TCGA-AA-3520	0			9.1428	9.5081
	TCGA-AA-3688	0			9.7178	10.3856
	TCGA-A6-2683	0			9.1801	10.0669
	TCGA-AG-3609	1			9.3979	10.0904
	TCGA-AA-A00D	0			9.1397	9.7271
	TCGA-AA-A02E	0			9.3099	9.6481
	TCGA-AA-3544	0			9.4621	9.9165
	TCGA-A6-5656	0			9.7317	9.8051
	TCGA-AG-3727	0			10.5911	9.6539
	TCGA-AD-A5EJ	0			9.9164	10.0408
	TCGA-AY-6197	0			10.179	10.7167
	TCGA-CA-6719	0			9.9441	9.3741
	TCGA-AA-3952	0			10.2176	11.4295
	TCGA-A6-2676	0			9.6814	10.0438
	TCGA-AA-3560	0			9.6341	9.8406
	TCGA-AG-3890	0			9.3336	9.9362
	TCGA-AA-3542	0			8.5067	9.3751
	TCGA-AG-4008	0			9.7481	8.995
	TCGA-DM-A1D0	0			9.9665	8.8003
	TCGA-AG-3893	0			9.6922	10.1127
	TCGA-AZ-4684	0			10.1666	9.6234
	TCGA-AG-3999	0			10.1909	10.1948
	TCGA-AA-A00O	0			9.3319	9.5958
	TCGA-CK-6748	0			9.4001	9.479
	TCGA-AA-3666	0			9.6739	9.8735
	TCGA-AG-3725	0			10.0193	9.0679
	TCGA-AA-3976	0			9.4082	9.6543
	TCGA-D5-6898	0			9.6368	9.6642
	TCGA-A6-2677	0			9.829	9.8279
	TCGA-F5-6814	0			10.4565	9.4982
	TCGA-F5-6863	0			9.5164	9.04
	TCGA-AA-3850	0			9.4663	9.3666
	TCGA-CM-5862	0			9.7977	9.5914
	TCGA-AA-3519	0			9.6235	9.5568
	TCGA-AA-3681	0			9.6093	8.9337
	TCGA-AA-A01K	0			9.4417	10.1436
	TCGA-AY-A8YK	0			9.9263	9.6825
	TCGA-DY-A1DF	0			9.243	9.9397
	TCGA-A6-6650	0			9.4148	10.1207
	TCGA-AA-A02H	0			9.6072	9.323
	TCGA-A6-3807	0			9.849	9.2168
	TCGA-AA-3870	0			8.7762	10.4869
	TCGA-AA-3685	0			9.4526	9.1583
	TCGA-AA-3845	0			9.6588	9.1863
	TCGA-AG-3731	0			9.5051	10.2539
	TCGA-AA-A01T	0			10.0083	9.6676
	TCGA-F4-6460	0			9.7952	9.4697
	TCGA-D5-6541	0			9.7558	9.8613
	TCGA-AG-3902	0			9.1962	9.6399
	TCGA-AG-3583	0			8.5488	9.644
	TCGA-A6-6652	0			9.5028	10.0665
	TCGA-AA-A02F	0			9.7694	9.6093
	TCGA-AG-A01L	0			9.7325	9.1767
	TCGA-AA-A02J	0			9.822	10.3663
	TCGA-AY-5543	0			9.6396
	TCGA-DY-A1DC	0			9.6184
	TCGA-AZ-6608	0			9.4421
	TCGA-DY-A1DD	0			9.7354
	TCGA-G4-6317	0			10.0484
	TCGA-AA-3664	0			10.5918
	TCGA-RU-A8FL	0			9.4559
	TCGA-D5-6539	0			9.2226
	TCGA-EI-6881	0			9.9924
	TCGA-AD-A5EK	0			10.2447
	TCGA-AA-3558	0			10.2326
	TCGA-DC-6683	0			9.6173
	TCGA-AA-A01Z	0			8.9807
	TCGA-AA-3972	0			9.3999
	TCGA-G4-6626	0			9.678
	TCGA-AH-6544	0			8.8706
	TCGA-AA-3975	0			10.331
	TCGA-AA-3867	0			10.1305
	TCGA-DC-6682	0			10.0438
	TCGA-A6-6138	0			9.9065
	TCGA-AA-3984	0			9.96
	TCGA-AG-A00C	0			10.1906
	TCGA-AA-A00U	0			9.8933
	TCGA-D5-6538	0			9.5812
	TCGA-DM-A1D9	0			9.5068
	TCGA-DM-A28A	0			9.3595
	TCGA-NH-A6GB	0			8.7141
	TCGA-D5-6923	0			9.2915
	TCGA-AA-3692	0			9.3552
	TCGA-AG-3887	0			9.9147
	TCGA-CL-5917	0			8.781
	TCGA-AG-3885	0
	TCGA-5M-AAT4	0
	TCGA-CK-5913	0
	TCGA-AG-4005	0
	TCGA-A6-5662	1
	TCGA-DM-A1D4	0
	TCGA-AG-4022	0
	TCGA-QL-A97D	0
	TCGA-CA-6715	0
	TCGA-AD-6963	0
	TCGA-DM-A285	0
	TCGA-AA-3662	0
	TCGA-CK-6746	0
	TCGA-EI-6508	0
	TCGA-AA-3869	0
	TCGA-AA-3695	0
	TCGA-DM-A1HB	0
	TCGA-AF-2692	0
	TCGA-EI-6883	0
	TCGA-AZ-6598	0
	TCGA-AA-3488	0
	TCGA-CM-4751	0
	TCGA-AA-3693	0
	TCGA-A6-2670	0
	TCGA-G4-6307	0
	TCGA-A6-6781	0
	TCGA-AA-3844	0
	TCGA-AF-A56N	0
	TCGA-CK-5916	0
	TCGA-AA-3837	0
	TCGA-AA-3851	0
	TCGA-AA-3941	0
	TCGA-AA-3955	0
	TCGA-NH-A8F8	0
	TCGA-AG-A00Y	0
	TCGA-A6-5665	0
	TCGA-AA-3811	0
	TCGA-AA-3989	0
	TCGA-AA-3979	0
	TCGA-AG-4001	0
	TCGA-AA-A022	0
	TCGA-D5-5540	0
	TCGA-AA-3517	0
	TCGA-A6-2685	0
	TCGA-AA-3982	0
	TCGA-AA-3511	0
	TCGA-AZ-5407	0
	TCGA-AH-6897	0
	TCGA-AF-2689	0
	TCGA-AA-3848	0
	TCGA-AA-3947	0
	TCGA-G5-6233	0
	TCGA-AY-A54L	0
	TCGA-AZ-4308	0
	TCGA-AU-3779	0
	TCGA-AA-A029	0
	TCGA-BM-6198	0
	TCGA-AG-A014	-1
	TCGA-AA-3715	0
	TCGA-A6-2680	0
	TCGA-EI-7004	0
	TCGA-AZ-6605	0
	TCGA-DY-A1H8	0
	TCGA-AF-6655	0
	TCGA-CM-5861	0
	TCGA-AA-3877	0
	TCGA-AF-2693	0
	TCGA-G4-6299	0
	TCGA-G4-6588	0
	TCGA-AA-3821	0
	TCGA-CM-5863	0
	TCGA-DM-A28H	0
	TCGA-AA-3660	0
	TCGA-A6-6141	0
	TCGA-AZ-4616	0
	TCGA-D5-6532	0
	TCGA-AA-3977	0
	TCGA-G4-6315	0
	TCGA-CA-5797	0
	TCGA-DM-A0XD	0
	TCGA-AZ-6601	0
	TCGA-A6-3809	0
	TCGA-AA-3556	0
	TCGA-G4-6310	0
	TCGA-AA-3846	0
	TCGA-AG-4021	0
	TCGA-EI-6882	0
	TCGA-F5-6465	0
	TCGA-AH-6903	0
	TCGA-EI-6506	0
	TCGA-AA-3875	0
	TCGA-F4-6805	0
	TCGA-D5-5539	0
	TCGA-AG-A020	0
	TCGA-5M-AATE	0
	TCGA-D5-6537	0
	TCGA-AG-A01N	0
	TCGA-CM-6166	0
	TCGA-A6-2686	0
	TCGA-AA-A004	0
	TCGA-AA-3538	0
	TCGA-AA-A01C	0
	TCGA-A6-5667	0
	TCGA-AG-3898	0
	TCGA-AA-3531	0
	TCGA-QG-A5YV	0
	TCGA-CM-6170	0
	TCGA-CK-4952	0
	TCGA-AF-5654	0
	TCGA-AA-3968	0
	TCGA-AA-3858	0
	TCGA-DC-6160	0
	TCGA-CK-4950	0
	TCGA-AG-3599	0
	TCGA-AA-3526	0
	TCGA-AA-A00W	0
	TCGA-AA-A00R	0
	TCGA-AG-3591	0
	TCGA-AZ-6606	0
	TCGA-G4-6294	0
	TCGA-D5-5538	0
	TCGA-CM-6165	0
	TCGA-AA-A01I	0
	TCGA-AA-A00F	0
	TCGA-AA-A017	0
	TCGA-EI-6509	0
	TCGA-CM-6167	0
	TCGA-AA-3971	0
	TCGA-AZ-6607	0
	TCGA-AA-3525	0
	TCGA-AA-A00K	0
	TCGA-AA-3655	0
	TCGA-F4-6806	0
	TCGA-G4-6321	0
	TCGA-A6-6137	0
	TCGA-D5-6932	0
	TCGA-CK-4951	0
	TCGA-AA-3680	0
	TCGA-AA-3502	0
	TCGA-AG-3611	0
	TCGA-F4-6704	0
	TCGA-F4-6808	0
	TCGA-AA-3930	0
	TCGA-AA-A00Q	0
	TCGA-D5-6540	0
	TCGA-F4-6809	0
	TCGA-D5-7000	0
	TCGA-CM-5349	0
	TCGA-A6-6780	0
	TCGA-AA-3842	0
	TCGA-DM-A28E	0
	TCGA-AA-3872	0
	TCGA-AA-3530	0
	TCGA-AA-3489	0
	TCGA-A6-6782	0
	TCGA-AA-3495	0
	TCGA-A6-2678	0
	TCGA-AA-3518	0
	TCGA-D5-6530	0
	TCGA-A6-5666	0
	TCGA-AA-3554	0
	TCGA-AA-A00J	1
	TCGA-A6-2671	0
	TCGA-CM-5344	0
	TCGA-CM-5860	0
	TCGA-CM-4750	0
	TCGA-DM-A1D7	0
	TCGA-AZ-4323	0
	TCGA-AG-3584	0
	TCGA-EF-5831	0
	TCGA-AA-A03F	0
	TCGA-AG-3594	0
	TCGA-D5-6533	0
	TCGA-AA-3831	0
	TCGA-AZ-6600	0
	TCGA-AG-A015	0
	TCGA-AA-3939	1
	TCGA-NH-A50U	0
	TCGA-AA-3555	0
	TCGA-AA-A01Q	0
	TCGA-A6-5664	0
	TCGA-AH-6547	0
	TCGA-G4-6625	0
	TCGA-AA-3522	0
	TCGA-AD-6895	0
	TCGA-F5-6812	0
	TCGA-F5-6813	0
	TCGA-DY-A0XA	0
	TCGA-AG-3883	0
	TCGA-AG-3574	0
	TCGA-G4-6297	0
	TCGA-A6-6653	0
	TCGA-DM-A0XF	0
	TCGA-AA-3812	0
	TCGA-CA-5796	0
	TCGA-AA-3864	0
	TCGA-AZ-6599	0
	TCGA-AA-3819	0
	TCGA-AD-6901	0
	TCGA-A6-2674	0
	TCGA-AG-3602	-1
	TCGA-D5-6920	0
	TCGA-AA-3494	0
	TCGA-AA-3552	0
	TCGA-NH-A6GA	0
	TCGA-AF-4110	0
	TCGA-AA-3496	0
	TCGA-AG-3728	0
	TCGA-AA-3529	0
	TCGA-NH-A50T	0
	TCGA-CM-5348	0
	TCGA-AA-3516	0
	TCGA-AA-3527	0
	TCGA-WS-AB45	0
	TCGA-A6-A567	0
	TCGA-CM-4744	0
	TCGA-AA-3492	0
	TCGA-AG-3575	0
	TCGA-F4-6856	0
	TCGA-AA-A00E	0
	TCGA-CM-6678	0
	TCGA-A6-6140	0
	TCGA-CA-5256	0
	TCGA-G4-6627	0
	TCGA-AG-3901	0
	TCGA-A6-5659	0
	TCGA-AA-3510	0
	TCGA-AA-A010	0
	TCGA-AA-A01F	0
	TCGA-CK-6751	0
	TCGA-AA-3524	0
	TCGA-AA-3684	0
	TCGA-DM-A288	0
	TCGA-AG-A016	0
	TCGA-AG-A02X	0
	TCGA-D5-6536	0
	TCGA-3L-AA1B	0
	TCGA-CM-6164	0
	TCGA-AA-3562	0
	TCGA-AA-3856	0
	TCGA-AA-3514	0
	TCGA-DC-4745	0
	TCGA-AF-6672	0
	TCGA-AG-A02G	0
	TCGA-AG-3580	0
	TCGA-AG-A025	0
	TCGA-AG-3726	0
	TCGA-A6-2675	0
	TCGA-AG-3909	0
	TCGA-CM-4743	0
	TCGA-G4-6320	0
	TCGA-AG-3598	0
	TCGA-AG-A026	0
	TCGA-AA-3818	0
	TCGA-AY-4071	0
	TCGA-D5-6927	0
	TCGA-CM-4746	0
	TCGA-AG-3894	0
	TCGA-D5-6928	0
	TCGA-AA-3697	0
	TCGA-AA-3543	0
	TCGA-AA-3678	0
	TCGA-F5-6861	0
	TCGA-AA-3712	0
	TCGA-F5-6864	0
	TCGA-AA-3549	0
	TCGA-F4-6461	0
	TCGA-AA-3561	0
	TCGA-DM-A28F	0
	TCGA-AG-A008	0
	TCGA-AG-3582	0
	TCGA-AA-3966	0
	TCGA-D5-6931	0
	TCGA-AY-6196	0
	TCGA-AG-A01J	0
	TCGA-A6-A5ZU	0
	TCGA-G4-6314	0
	TCGA-EI-6917	0
	TCGA-AA-3950	0
	TCGA-AA-A00A	0
	TCGA-D5-6924	0
	TCGA-DM-A1D8	0
	TCGA-AG-A02N	0
	TCGA-A6-2681	0
	TCGA-CM-4752	0
	TCGA-AA-3994	0
	TCGA-F5-6702	0
	TCGA-AG-A00H	0
	TCGA-AG-3578	0
	TCGA-CM-4747	0
	TCGA-AA-3696	0
	TCGA-G4-6298	0
	TCGA-AA-3672	0
	TCGA-AZ-6603	0
	TCGA-AD-6889	0
	TCGA-DT-5265	0
	TCGA-AG-A002	0
	TCGA-AG-3742	0
	TCGA-AA-3866	0
	TCGA-F4-6807	0
	TCGA-AG-3605	0
	TCGA-AG-3612	0
	TCGA-AG-3892	0
	TCGA-4N-A93T	0
	TCGA-A6-2672	0
	TCGA-CA-6718	0
	TCGA-AA-3713	0
	TCGA-DM-A28K	0
	TCGA-AG-3881	0
	TCGA-AA-3710	0
	TCGA-5M-AAT6	0
	TCGA-5M-AATA	0
	TCGA-A6-2679	0
	TCGA-A6-2682	0
	TCGA-A6-2684	0
	TCGA-A6-5657	0
	TCGA-A6-5661	0
	TCGA-A6-6142	0
	TCGA-A6-6651	0
	TCGA-AA-3553	0
	TCGA-AA-3663	0
	TCGA-AA-3949	0
	TCGA-AA-3956	0
	TCGA-AA-3986	0
	TCGA-AA-A00L	0
	TCGA-AA-A00N	0
	TCGA-AA-A01D	0
	TCGA-AA-A01P	0
	TCGA-AA-A01V	0
	TCGA-AA-A01X	0
	TCGA-AA-A02R	0
	TCGA-AD-6548	0
	TCGA-AD-6888	0
	TCGA-AD-6899	0
	TCGA-AM-5821	0
	TCGA-AU-6004	0
	TCGA-AZ-4313	0
	TCGA-AZ-4315	0
	TCGA-AZ-4615	0
	TCGA-CA-5255	0
	TCGA-CA-6717	0
	TCGA-CK-6747	0
	TCGA-CM-4748	0
	TCGA-CM-6161	0
	TCGA-CM-6162	0
	TCGA-CM-6168	0
	TCGA-CM-6169	0
	TCGA-CM-6171	0
	TCGA-D5-5541	0
	TCGA-D5-6922	0
	TCGA-D5-6930	0
	TCGA-DM-A280	0
	TCGA-DM-A282	0
	TCGA-DM-A28C	0
	TCGA-DM-A28G	0
	TCGA-DM-A28M	0
	TCGA-F4-6703	0
	TCGA-F4-6854	0
	TCGA-G4-6293	0
	TCGA-G4-6302	0
	TCGA-NH-A5IV	0
	TCGA-QG-A5YX	0
	TCGA-QG-A5Z2	0
	TCGA-AF-2691	0
	TCGA-AF-A56K	0
	TCGA-AF-A56L	0
	TCGA-AG-3581	0
	TCGA-AG-3592	0
	TCGA-AH-6643	0
	TCGA-CI-6621	0
	TCGA-CI-6622	0
	TCGA-CL-5918	0
	TCGA-DC-5337	0
	TCGA-DC-6154	0
	TCGA-F5-6571	0
	TCGA-F5-6811	0
	TCGA-G5-6235	0
	TCGA-G5-6572	0
	TCGA-AD-6965	0
	TCGA-CM-5864	0
	TCGA-CA-5254	0
	TCGA-AA-A024	0
	TCGA-DC-6156	0
	TCGA-G4-6586	0
	TCGA-DC-6681	0
	TCGA-AA-3833	0
	TCGA-AG-3878	0
	TCGA-CK-5914	0
	TCGA-CM-5868	0
	TCGA-AG-3882	0
	TCGA-F4-6855	0
	TCGA-G4-6304	0
	TCGA-AA-A02Y	0
	TCGA-F4-6463	0
	TCGA-AY-A69D	0
	TCGA-CM-6680	0
	TCGA-G4-6628	0
	TCGA-DC-6157	0
	TCGA-EI-6885	0
	TCGA-NH-A6GC	0
	TCGA-AG-4007	0
	TCGA-D5-6529	0
	TCGA-AA-3814	0
	TCGA-A6-3810	0
	TCGA-CM-6679	0
	TCGA-DY-A1DG	0
	TCGA-AA-3548	0
	TCGA-D5-6535	0
	TCGA-G4-6303	0
	TCGA-A6-A565	0
	TCGA-AA-3521	0
	TCGA-CM-6676	0
	TCGA-EI-6507	0
	TCGA-F4-6569	0
	TCGA-AD-6964	0
	TCGA-DC-6158	0
	TCGA-AF-6136	0

## Sheet: Fig. 2
Fig. 2a
	LOVO	Days	shNC			shMYG1#1			shMYG1#2
		1	0.023	0.031	0.032	0.013	0.024	0.021	0.017	0.016	0.023
		2	0.075	0.072	0.082	0.018	0.02	0.019	0.021	0.015	0.015
		3	0.131	0.143	0.154	0.062	0.073	0.062	0.065	0.045	0.054
		4	0.279	0.281	0.28	0.091	0.082	0.109	0.085	0.094	0.091
		5	0.469	0.487	0.464	0.22	0.214	0.221	0.214	0.213	0.215
		6	0.699	0.682	0.672	0.312	0.31	0.408	0.409	0.406	0.408
	RKO	Days	shNC			shMYG1#1			shMYG1#2
		1	0.035	0.03	0.03	0.034	0.031	0.029	0.016	0.021	0.023
		2	0.052	0.056	0.059	0.055	0.05	0.043	0.032	0.031	0.036
		3	0.096	0.096	0.102	0.062	0.061	0.064	0.048	0.055	0.056
		4	0.162	0.139	0.156	0.109	0.083	0.09	0.054	0.065	0.071
		5	0.302	0.293	0.315	0.187	0.192	0.195	0.199	0.235	0.207
		6	0.664	0.651	0.64	0.395	0.379	0.399	0.43	0.482	0.455
Fig. 2b
	LoVo	shNC			shMYG1#1			shMYG1#2
	Colony number	104	93	84	41	59	68	54	68	61
	Colony formation rate	41.6	37.2	33.6	16.4	23.6	27.2	21.6	27.2	24.4
	RKO	shNC			shMYG1#1			shMYG1#2
	Colony number	100	93	95	50	68	52	42	57	44
	Colony formation rate	40	37.2	38	20	27.2	20.8	16.8	22.8	17.6
Fig. 2c
		RKO			LoVo
	shNC	792	732	816	1304	1592	976
	shMYG1#1	268	208	180	188	288	176
	shMYG1#2	112	32	104	272	188	164
Fig. 2d
		RKO			LoVo
	shNC	37.8741	38.6544	42.1794	15.714	18.3264	13.8228
	shMYG1#1	25.8241	24.158	26.9248	6.4472	2.7841	2.6571
	shMYG1#2	18.387	17.805	20.3667	8.0228	10.7152	3.6487
Fig. 2e
	SW480	Days	EV			MYG1			MYG1ALL
		1	0.061	0.062	0.062	0.113	0.116	0.113	0.097	0.102	0.114
		2	0.1	0.109	0.101	0.216	0.224	0.224	0.192	0.19	0.19
		3	0.223	0.224	0.222	0.493	0.451	0.429	0.399	0.462	0.405
		4	0.283	0.265	0.287	0.607	0.526	0.602	0.508	0.497	0.536
		5	0.46	0.417	0.442	0.945	0.87	0.896	0.714	0.734	0.748
		6	0.579	0.509	0.543	1.031	1.097	1.092	0.892	0.886	0.814
	HCT116	Days	EV			MYG1			MYG1ALL
		1	0.035	0.03	0.03	0.034	0.031	0.029	0.016	0.021	0.023
		2	0.052	0.056	0.059	0.055	0.05	0.043	0.032	0.031	0.036
		3	0.096	0.096	0.102	0.062	0.061	0.064	0.048	0.055	0.056
		4	0.162	0.139	0.156	0.109	0.083	0.09	0.054	0.065	0.071
		5	0.302	0.293	0.315	0.187	0.192	0.195	0.199	0.235	0.207
		6	0.664	0.651	0.64	0.395	0.379	0.399	0.43	0.482	0.455
Fig. 2f
	SW480	EV			MYG1			MYG1ALL
	Colony number	61	74	57	115	116	131	97	88	99
	Colony formation rate	24.4	29.6	22.8	46	46.4	52.4	38.8	35.2	39.6
	HCT116	EV			MYG1			MYG1ALL
	Colony number	77	86	96	144	146	140	131	114	119
	Colony formation rate	30.8	34.4	38.4	57.6	58.4	56	52.4	45.6	47.6
Fig. 2g
		SW480			HCT116
	EV	105	108	104	124	117	152
	MYG1	234	250	250	271	252	261
	MYG1ALL	206	234	216	200	252	219
Fig. 2h
		SW480			HCT116
	EV	2.2767	2.5183	2.6485	8.2757	7.2258	9.6615
	MYG1	5.9258	6.1996	5.7243	21.6465	14.4038	13.0742
	MYG1ALL	4.5683	4.2665	4.1545	15.8791	14.6208	16.7424
Fig. 2i
		sgCtrl					sgMYG1
	1	0.018	0.022	0.024	0.018	0.019	0.013	0.01	0.013	0.013	0.01
	2	0.022	0.025	0.027	0.026	0.023	0.013	0.018	0.019	0.017	0.018
	3	0.057	0.054	0.055	0.053	0.06	0.025	0.028	0.016	0.023	0.027
	4	0.092	0.095	0.097	0.105	0.097	0.042	0.045	0.047	0.038	0.042
	5	0.122	0.123	0.144	0.145	0.146	0.05	0.045	0.047	0.051	0.05
	6	0.311	0.366	0.355	0.373	0.344	0.175	0.155	0.131	0.144	0.117
	Fig. 2j	sgCtrl	sgMYG1	Fig. 2k	sgCtrl	sgMYG1	Fig. 2l	sgCtrl	sgMYG1
		63.2	12.8		268	120		39.4	17.39
		61.6	18.8		292	140		31.85	21.69
		43.2	5.2		216	156		36.03	23.38
	Fig. 2m	shNC	shMYG1#1	shMYG1#2		EV	MYG1		Fig. 2o	SW480	EV	MYG1	RKO	shNC	shMYG1#1
		0.63	0.27	0.25		0.2	0.88				0	3		4	0
		0.54	0.11	0.21		0.17	0.75				0	3		4	0
		0.47	0.34	0.18		0.26	0.74				0	6		6	0
		0.68	0.19	0.12		0.33	1.24				1	7		8	1
		0.28	0.01	0.04		0.74	2.04				2	9		10	3
		0.3	0.01	0.01
Fig. 2p						Fig. 2q
	E-cadherin		SW480				E-cadherin		RKO
		EV	117	97	88			shNC	48	39	43
		MYG1	33	49	58			shMYGT1#1	72	83	70
								shMYGT1#2	64	69	71
	Fibronectin		SW480				Fibronectin		RKO
		EV	73	68	82			shNC	69	69	84
		MYG1	100	93	93			shMYGT1#1	31	19	16
								shMYGT1#2	24	23	36

## Sheet: Fig. 3
Fig. 3b
		LDHA	GLUT1	PKM2	TPI1	PFKM	GPI	GAPDH	ALDOA	ENO1
	EV	1.15253	0.816366	0.945987	1.29279	0.9443	0.800229	0.936817	1.17536	1.07351
		1.0523	0.897462	1.024	0.770822	1.02261	0.992945	0.998624	0.917564	1.13663
		0.795173	1.28617	1.03001	0.93639	1.03309	1.20683	1.06456	0.907074	0.940397
	MYG1	1.66882	1.64813	1.30706	0.82851	1.15084	1.2301	1.06719	0.46607	0.747666
		2.09806	1.61554	1.35697	0.913361	0.997983	1.12809	1.12405	0.705205	0.72647
		2.1786	1.61355	1.19634	0.915625	1.18524	1.18777	1.06751	0.602333	0.727151
Fig. 3c								Fig. 3e
	Time (minutes)	EV			MYG1				Time (minutes)	EV			MYG1
	1.30848	90.7128	92.2529	110.524	76.9813	76.6118	73.992		1.31082	5.84184	4.55762	7.41089	10.2083	11.0747	9.7411
	7.75657	86.141	86.8902	103.93	70.7679	72.5017	69.1885		7.77063	6.11179	4.92734	7.1439	9.51883	10.2661	9.50751
	14.2013	86.0601	85.8345	102.185	70.0654	71.6644	67.8884		14.2263	6.02889	4.8603	6.76655	9.18911	9.86467	9.16488
	20.7523	28.7411	30.319	35.7761	25.7157	27.1736	67.3579		20.7686	19.5186	15.7273	19.7279	24.8249	23.9747	23.9234
	27.2061	29.0006	30.2643	35.9557	25.1715	26.1022	67.1964		27.2254	20.3947	17.8472	21.149	26.1058	24.9255	25.0457
	33.6555	29.8158	30.4919	36.9923	26.014	27.8547	67.2367		33.6836	22.006	19.4779	22.5315	27.8289	26.1372	25.3388
	40.1906	174.382	165.9	200.909	137.977	131.662	110.475		40.2293	38.7943	34.5441	38.313	42.7874	41.711	41.9792
	46.6459	174.986	165.593	199.754	133.227	131.282	119.669		46.6886	38.8623	35.9145	38.9882	42.6534	42.0061	41.4728
	53.1031	177.003	168.3	201.982	134.01	132.366	123.858		53.1469	40.0881	36.8127	38.9528	42.8077	42.2393	41.6264
	59.6479	19.4461	19.8892	22.7347	17.3362	16.4397	15.4141		59.6907	10.4988	8.70536	9.84388	11.5143	10.684	10.9707
	66.1008	18.7885	19.7225	24.6649	16.9082	17.7522	16.0053		66.1457	6.44965	5.79129	6.4688	7.67642	7.46879	6.99862
	72.5569	20.5416	20.5676	24.5468	18.84	18.2973	17.8353		72.6086	4.98002	4.89751	5.45752	6.42649	6.06754	5.66417
	67.3524	67.1677	79.2655	156.197	145.87	175.089			15.4147	12.9497	15.6914	33.8823	31.017	33.5307
	53.8597	54.7494	53.1832	116.319	113.529	103.664			19.6793	18.858	19.3816	36.2269	35.9386	35.8086
Fig. 3d								Fig. 3f
	Time (minutes)	EV			MYG1				Time (minutes)	Group 23			Group 24
	1.30848	50.4254	46.6034	45.435	24.5433	24.9911	22.3186		1.30873	10.2323	9.92102	9.54958	15.6769	14.2473	11.1583
	7.75657	46.8584	43.4418	40.4753	22.7825	22.4112	19.2355		7.76254	10.3797	10.5517	9.60229	15.6339	14.857	11.5683
	14.2013	47.601	42.7128	39.7848	23.1653	22.6466	20.2917		14.2106	9.78679	9.68072	9.24605	14.9022	14.4886	11.2791
	20.7523	20.1584	15.8828	17.8195	8.77059	9.10419	9.71961		20.7531	29.593	29.56	28.1137	39.8501	43.5622	37.8778
	27.2061	19.7683	16.3176	17.7608	8.30138	9.58251	10.1148		27.203	34.238	34.9256	33.7969	45.741	52.083	44.8581
	33.6555	19.5147	16.774	17.6081	9.12376	9.85802	10.2667		33.6529	36.7749	37.0552	36.4445	48.5516	55.857	47.4502
	40.1906	65.2955	58.0502	48.8355	32.7045	29.0973	27.548		40.1849	42.966	43.4253	41.1883	55.4134	63.9791	54.6301
	46.6459	59.9763	59.4714	49.946	28.1637	28.2446	24.403		46.6359	42.6741	43.7744	41.8664	55.0719	65.3464	55.5573
	53.1031	54.7707	54.6056	45.7373	24.8594	25.5944	22.4826		53.0899	42.5251	43.8217	41.7694	54.8928	65.639	55.2032
	59.6479	14.3982	11.0508	12.4572	5.74704	6.77524	6.38886		59.624	9.99267	8.86355	9.40525	13.3448	14.6113	13.0808
	66.1008	11.5899	9.10683	11.0457	5.22912	5.96055	6.16107		66.0711	4.55308	3.64987	4.96819	6.50646	7.53717	6.56549
	72.5569	12.3443	9.85497	11.0985	6.14063	5.06522	7.1118		72.5253	4.62439	4.17989	4.85265	6.03413	7.32654	6.19913
		35.2685	34.335	29.4296	48.3864	50.3646	38.9003			29.6849	31.2757	28.8287	38.121	40.1246	36.8982
		17.5534	16.4506	13.0744	22.9345	22.284	18.2419			39.2345	44.5458	38.2926	48.5654	57.8092	48.9918
Fig. 3g	SW480				HCT116				Fig. 3i
	EV	MYG1	MYG1ALL		EV	MYG1	MYG1ALL
	0.28777	0.37167	0.350695		0.416417	0.53108	0.462562
	0.284973	0.374467	0.347898		0.417815	0.538072	0.466757
	0.283575	0.373068	0.3465		0.426205	0.536673	0.462562
Fig. 3h
	SW480				HCT116
	EV	MYG1	MYG1ALL		EV	MYG1	MYG1ALL
	0.085825	0.166448	0.154068		0.095812	0.2065	0.159478
	0.085097	0.16624	0.149179		0.092691	0.20858	0.15823
	0.085825	0.168217	0.148659		0.093731	0.204939	0.158854
										The samples derive from the same experiment but different gels for Flag, another for LDHA and GLUT1, another for PKM2, and another for β-Actin were processed in parallel.						The samples derive from the same experiment but different gels for Flag, another for LDHA and PKM2, another for GLUT1, and another for β-Actin were processed in parallel.							The samples derive from the same experiment but different gels for Flag, another for LDHA and PKM2, another for GLUT1, and another for β-Actin were processed in parallel.
								PKM2/Actin		1	1.44	2.25	1	1.12	1.25		1.00012	1.247	1.16037	1.00077	1.05368	1.06164		1	1.65	1.35	1	1.74	1.71
								LDHA/Actin		1	1.52	1.81	1	1.2	1.33		1	1.14219	1.22001	1.00005	1.14824	1.0713		1	1.12	1.08	1	1.23	1.15
								GLUT1/Actin		1	1.75	1.96	1	1.05	1.11		1.0001	1.38665	1.50259	1	1.24183	1.13535		1	1.08	1.03	1	1.45	1.42

## Sheet: Fig. 4
															Glucose					Lactate
Fig. 4a									Fig. 4b					Fig. 4f	HCT116					HCT116
															EV	MYG1	MYG1N	MYG1M		EV	MYG1	MYG1N	MYG1M
															0.152888	0.331874	0.308103	0.214414		0.036113	0.070235	0.063369	0.0461
															0.176659	0.369629	0.296916	0.201829		0.038401	0.072211	0.065241	0.048596
															0.158481	0.333273	0.316493	0.222804		0.039442	0.073147	0.066073	0.049429
															SW480					SW480
															EV	MYG1	MYG1N	MYG1M		EV	MYG1	MYG1N	MYG1M
															0.126962	0.484935	0.40523	0.18709		0.050663	0.096644	0.091067	0.053471
															0.125563	0.482138	0.399637	0.159123		0.052119	0.097476	0.086489	0.055358
															0.124165	0.458367	0.398238	0.181497		0.05307	0.098829	0.083577	0.056294
														Fig. 4k					Fig. 4h
										The samples derive from the same experiment but different gels for MYG1 and VDAC1, another for TIMM23 were processed in parallel.					EV	MYG1	MYG1N	MYG1M		EV	MYG1	MYG1N	MYG1M
															0.0135	1.08	1.325	0.486		942103	6839141	5102059	3009904
															0.04	1.08	1.368	0.55		883645	4106233	3935351	1213143
															0.2205	1.08	1.512	2.432		1163294	2904800	1930818	1366608
															0.256	1.224	3.0345	0.6		456524	2091611	1359948	1019800
															0.32	1.325	4.212	0.7		383862	1537095	969210	948323
	The samples derive from the same experiment but different gels for MYG1 and COX4, another for GAPDH and H3 were processed in parallel.
														Fig. 4j
															EV	MYG1	MYG1N	MYG1M
															0.96	2.3	1.82	1.73
Fig. 4l	HCT116					SW480									1.15	2.47	1.64	1.5
	EV	MYG1N	EV+2DG	MYG1N+2DG		EV	MYG1N	EV+2DG	MYG1N+2DG						0.8	3.78	2.2	1.35
	280	540	138	220		96	168	30	38						0.87	2.38	2.69	1.34
	200	600	128	228		110	160	23	40						0.77	1.49	1.75	0.9
	308	580	172	252		103	177	32	43
Fig. 4m	HCT116					SW480
	EV	MYG1N	EV+2DG	MYG1N+2DG		EV	MYG1N	EV+2DG	MYG1N+2DG
	16	37.2	4.8	8.4		14	26.8	6	8.8
	22.8	34.8	6.4	10.4		14.8	27.6	5.2	11.2
	18.4	32.4	6	8		16.8	23.6	7.2	7.6

## Sheet: Fig.5
Fig. 5a				Fig. 5b					Fig. 5c					Fig. 5d				Fig. 5e
	Cell lines	PCC
	116	0.61
		0.63
		0.68
	293T	0.56
		0.74
		0.52
	SW480	0.56
		0.53
		0.46
									The blots originated from the same gel but were probed with different antibodies.					The blots originated from the same gel but were probed with different antibodies.
				The blots originated from the same gel but were probed with different antibodies.															The blots originated from the same gel but were probed with different antibodies.
Fig. 5f						Fig. 5g							Fig. 5h
														The blots originated from the same gel but were probed with different antibodies.
The blots originated from the same gel but were probed with different antibodies.							The blots originated from the same gel but were probed with different antibodies.
Fig. 5i
									sgCtrl	sgMYG1
								0 h	1.00023	1.00007
								2 h	0.84458	0.472033
								4 h	0.628823	0.322639
								6 h	0.476841	0.287233
	The blots originated from the same gel but were probed with different antibodies.
Fig. 5j						Fig. 5k						Fig. 5l						Fig. 5m
						The blots originated from the same gel but were probed with different antibodies.													The blots originated from the same gel but were probed with different antibodies.
													The blots originated from the same gel but were probed with different antibodies.
The blots originated from the same gel but were probed with different antibodies.
Fig. 5n							Fig. 5o
							The blots originated from the same gel but were probed with different antibodies.
	The blots originated from the same gel but were probed with different antibodies.

## Sheet: Fig. 6
Fig. 6a	EV	MYG1N	MYG1N+SINC	MYG1N+SIPKM2#1	MYG1N+SIPKM2#2			Fig. 6b	Time (minutes)	EV			MYG1N			MYG1N+SINC			MYG1N+SIPKM2#1			MYG1N+SIPKM2#2				41.1811	36.7082	41.4675
	0.20975	0.467044	0.409712	0.274074	0.303439				1.30848	57.2985	53.2254	56.075	39.2583	35.8161	40.9919	44.6851	44.772	40.2744	50.0322	51.8407	51.1486	56.7007	50.0088	52.2338		27.9413	26.72	30.9456
	0.222335	0.47823	0.416704	0.283862	0.316024				7.75657	55.1292	49.6869	53.5819	36.3914	31.9676	39.4461	41.3516	41.8488	36.0861	46.6989	48.8559	48.7485	52.3874	45.7881	49.3918		32.188	32.2499	30.1883
	0.219539	0.482425	0.418102	0.336999	0.314625				14.2013	53.9135	48.3508	52.896	36.1507	31.26	38.5962	40.1176	40.4652	35.5415	45.7762	47.8952	47.7546	52.333	45.5971	48.8784		35.1824	37.775	37.9506
	EV	MYG1N	MYG1N+SINC	MYG1N+SIPKM2#1	MYG1N+SIPKM2#2				20.7523	22.6422	20.7081	20.9478	14.1276	11.6561	16.4441	15.4617	15.6551	11.8019	18.5245	18.5885	17.4985	22.6023	20.7695	18.9099		38.0998	37.4975	36.9723
	0.132014	0.191935	0.185485	0.147931	0.137944				27.2061	23.1209	20.9914	20.4902	14.1791	11.5152	14.4965	14.8381	15.677	12.247	18.3703	18.5412	17.3816	21.9115	20.2044	19.338
	0.135863	0.191727	0.182781	0.149699	0.141065				33.6555	24.2092	20.8226	21.3565	14.7539	11.7078	15.607	15.5225	16.2333	12.2146	18.2512	18.9487	17.9151	22.5755	19.7173	19.7991		58.7723	53.8819	54.3413
	0.13836	0.186734	0.182885	0.152404	0.142521				40.1906	80.515	70.6246	69.5267	55.5682	46.0231	55.4482	61.9231	59.5122	44.7805	69.8803	72.2799	61.7995	78.4952	67.8821	77.3313		41.1583	36.0648	44.0077
									46.6459	72.7204	66.8606	66.4556	49.6083	41.3124	52.5083	57.9759	54.6026	46.6603	62.4509	67.661	63.6438	72.1835	62.5904	68.6681		48.8123	45.0037	40.7625
									53.1031	65.6747	60.5645	66.0056	44.5261	35.6873	47.0434	52.6281	48.6415	41.0751	56.0914	60.2172	58.7459	64.8131	56.9501	61.8664		50.9344	56.5801	52.8458
									59.6479	14.2224	12.8185	12.2632	8.53669	5.44094	11.8922	9.61654	10.8465	5.96714	11.7403	11.4239	11.9668	14.2476	12.5113	12.6819		57.8959	55.3708	56.2486
									66.1008	13.9481	12.9787	12.1143	8.45006	5.24759	8.50059	9.16354	9.59894	5.89787	11.5164	11.0809	10.7979	14.2876	13.9757	12.4195
									72.5569	14.2525	13.0996	13.3137	9.02753	5.95899	9.55543	9.3374	11.3385	7.45922	11.3392	11.8138	11.0323	14.2164	14.7942	12.3662
									Time (minutes)	EV			MYG1N			MYG1N+SINC			MYG1N+SIPKM2#1			MYG1N+SIPKM2#2				1.49085	2.88716	1.70176
									1.31082	0.360374	1.18446	1.07902	2.31306	2.97024	2.71036	3.95023	3.40644	3.44268	1.0051	1.50013	1.37033	1.3136	1.89449	2.29848		6.14799	7.14299	3.68585
									7.77063	0.332803	1.2686	0.931768	2.18646	3.01785	2.46049	3.80102	3.47248	3.44138	1.28456	1.73605	1.59662	1.15925	1.93758	2.46166		8.63936	8.5193	8.53391
									14.2263	0.365081	1.12209	1.03262	2.30943	3.02529	2.59334	3.86114	3.4177	3.36224	0.952895	1.17894	1.55647	1.34821	2.0084	2.31325		3.15651	2.08195	2.09543
									20.7686	0.968727	3.08683	2.14835	6.65528	7.54387	4.39879	9.93893	9.67743	9.57327	3.63127	2.94865	2.83465	3.77555	4.66127	3.79278		3.50689	4.00926	2.71789
									27.2254	1.67137	4.05927	3.02665	8.28434	9.41093	5.36036	11.332	11.1113	11.1692	4.60253	3.79206	3.83759	4.76972	5.92379	4.65749
									33.6836	2.0309	4.82622	3.85847	9.08034	10.1604	6.25226	11.9637	11.6206	11.7739	5.58537	4.74213	4.46159	5.62545	6.63485	5.45777		3.04403	6.24283	6.16413
									40.2293	3.3117	7.10872	6.9215	14.0258	14.3104	10.2562	17.9856	17.0463	17.4184	7.6735	7.1854	6.72607	10.7203	9.92507	8.06058		12.1935	12.188	7.27818
									46.6886	3.22454	7.41494	7.48901	14.3299	14.456	8.95269	17.7924	17.2723	17.6379	7.53838	7.19073	7.18851	10.5034	10.5414	8.25419		15.0998	14.6803	15.0026
									53.1469	3.69003	7.64914	7.79581	14.6605	16.5116	9.82209	17.892	17.469	17.8862	8.20133	7.40715	6.78241	10.6082	10.9494	8.84455		6.09236	5.48062	5.44634
									59.6907	0.661897	1.60189	1.15653	3.21014	3.37159	0.748122	4.15418	4.27644	4.26783	2.01901	2.3691	2.1955	2.44996	2.93415	2.90948		9.24056	8.62688	6.31459
									66.1457	0.180518	1.17211	1.32489	2.13635	2.26794	1.67451	2.69266	2.59201	2.63528	1.44603	1.71011	1.74216	1.26283	1.91453	1.9396
									72.6086	0.341865	1.39332	1.09482	2.0129	2.2916	1.60092	2.4277	2.33838	2.3862	1.3449	1.37099	1.61887	1.22102	2.32259	2.0501
																					HCT116
								Fig. 6d	HCT116	EV			MYG1			MYG1∆				Fig. 6e	EV	MYG1	MYG1∆			Fig. 6f	EV	MYG1∆	MYG1
	The blots derive from same experiments but different gels.								1	0.034	0.031	0.029	0.035	0.03	0.03	0.016	0.021	0.023			96	872	160				1.32	2.66	5.01
									2	0.055	0.05	0.043	0.052	0.056	0.059	0.032	0.031	0.036			80	823	240				1.31	1.73	3.65
									3	0.16	0.1663	0.14	0.296	0.296	0.202	0.148	0.155	0.156			100	760	224				0.55	1.9	3.16
Fig. 6c	Glucose			Lactate					4	0.35	0.38	0.39	0.562	0.539	0.556	0.454	0.465	0.471			SW480						0.88	1.84	2.58
	EV	MYG1	MYG1∆	EV	MYG1	MYG1∆			5	0.68	0.69	0.695	0.902	0.993	0.915	0.79	0.735	0.707			EV	MYG1	MYG1∆				0.66	1.73	2.01
	0.220937	0.622259	0.311829	0.074173	0.193496	0.114953			6	1.1	1.09	1.03	1.664	1.651	1.64	1.23	1.28	1.255			20	220	188				0.33	1.64	2.85
	0.230725	0.525774	0.257294	0.076982	0.190583	0.11797			SW480	EV			MYG1			MYG1∆					15	260	156
	0.232124	0.524375	0.257294	0.078543	0.18767	0.118906			1	0.035	0.03	0.03	0.034	0.031	0.029	0.016	0.021	0.023			41	276	170
									2	0.055	0.05	0.043	0.055	0.056	0.059	0.057	0.051	0.056
									3	0.062	0.061	0.064	0.096	0.096	0.102	0.078	0.075	0.076
									4	0.109	0.083	0.09	0.162	0.139	0.156	0.154	0.165	0.171
									5	0.187	0.192	0.195	0.302	0.293	0.315	0.299	0.235	0.207
									6	0.295	0.279	0.299	0.664	0.651	0.64	0.43	0.482	0.455
	The blots originated from the same gel but were probed with different antibodies.
Fig. 6h								Fig. 6i
									The blots derive from same experiments but different gels.
	The blots derive from same experiments but different gels.
Fig. 6j	LoVo			SW620				Fig. 6k
	siNC	siMYC#1	siMYC#2	siNC	siMYC#1	siMYC#2			EV	MYC	P53
	0.883224	0.685815	0.790537	1.03713	0.755506	0.664833			0.87311	2.24977	1.37831
	1.03421	0.609575	0.680747	0.986426	0.745173	0.573673			0.839829	2.0649	1.13505
	1.08257	0.665505	0.631599	0.976444	0.614405	0.558641			1.28706	1.93103	1.2799
	GAPDH as internal control
												The blots derive from same experiments but different gels.
								Fig. 6m
									SW620
									SOX2	P1	P2	P3	P4	P5	P6	P7	P8	P9	P10	P11	P12	P13
	The blots originated from the same gel but were probed with different antibodies.							IgG	1.45584	0.88502	0.963547	1.35077	0.401586	0.765132	0.828641	0.955188	0.866806	0.765132	1.07459	0.529896	1.05215	1.43097
									0.76411	0.981991	0.874437	1.35077	0.526236	1.12801	0.919435	0.831539	0.814384	1.6515	1.15972	0.689576	0.98852	0.950656
Fig. 6o									0.647007	1.38874	0.963547	1.03798	0.600311	0.878906	0.906776	1.09722	1.03798	1.28679	1.42779	1.36017	1.01631	0.610048
0.959924	1.27798	2.23034	1.58563	1.33134	5.52479	5.58368		IP	25.8457	13.5835	6.08993	7.80166	0.803172	6.47007	11.7031	12.4137	17.1934	18.5556	4.44993	18.1737	4.38732	0.246045
1.00568	1.35681	2.42377	1.70058	1.11254	6.11274	6.20077			27.1307	13.8689	5.9234	8.2465	7.80166	7.27921	20.8044	11.5023	16.1536	20.5887	7.6411	30.5644	14.8598	0.221748
1.03547	1.45189	2.56071	1.7862	1.51246	5.97211	6.11878			25.8457	17.5546	4.98097	8.13296	5.36576	10.366	20.9491	10.8067	17.1934	17.0746	4.9375	26.6079	12.5824	0.215685
								Fig. 6n	LoVo
									SOX2	P1	P2	P3	P4	P5	P6	P7	P8	P9	P10	P11	P12	P13
								IgG	0.843185	0.886544	1.07943	1.0704	1.10681	1.03909	0.991655	0.919393	1.07649	0.743853	1.03699	0.947372	1.02024	1.02662
									0.854549	1.02717	1.01575	0.984171	0.966692	0.966418	0.959135	1.02535	1.02144	1.23009	1.00136	1.12507	1.03295	0.990605
									1.30227	1.08629	0.904826	0.945433	0.926497	0.994494	1.04921	1.05525	0.902068	1.02606	0.96165	0.927563	0.946804	0.982772
								IP	18.5872	12.538	11.0087	13.9849	9.10634	13.7003	15.5782	11.7884	16.7311	14.6283	14.9476	11.6413	1.54338	1.20692
									19.1165	10.5533	9.3881	7.38328	9.60135	12.7969	14.0437	11.8397	14.4304	11.5786	16.9632	11.5144	1.6382	1.21743
									20.3482	11.3195	9.64363	11.6665	12.0196	13.5909	14.6592	11.3012	12.7177	12.0306	15.0383	12.3104	1.41686	1.36039
	The blots originated from the same gel but were probed with different antibodies.

## Sheet: Fig. 7
Fig. 7a						Fig. 7d				Fig. 7e
		MYG1+Mito	MYG1+Cyt c	Mito+Cytc
	293T	0.64	0.41	0.54			0.85
		0.61	0.61	0.77			0.77
		0.49	0.5	0.61			0.54
	HCT116	0.58	0.64	0.51
		0.68	0.59	0.51
		0.65	0.57	0.56
Fig. 7b
	The blots originated from the same gel but were probed with different antibodies.
Fig. 7c										Fig. 7f	SW480								HCT116
											Time (minutes)	EV			MYG1M				Time (minutes)	EV			MYG1M
											1.30848	106.504	106.538	116.017	80.5398	80.1843	86.9536		1.30847	37.6077	39.3678	35.7019	27.3027	26.7803	25.3907
											7.75657	101.439	98.7015	109.269	77.2077	77.1875	83.1096		7.75968	33.6198	35.2001	31.2651	24.6155	23.859	23.2677
											14.2013	100.505	97.1047	107.021	76.0664	76.9448	80.7689		14.214	32.3993	32.9089	28.851	23.4539	22.4614	22.0032
											20.7523	38.3157	35.8855	39.5541	27.4872	28.7656	31.4166		20.7556	15.5627	16.0539	13.5432	12.0909	11.0461	11.6863
											27.2061	37.4605	35.0179	39.1776	27.7733	28.7336	30.0559		27.2055	14.6697	15.5945	14.2912	12.2087	11.4014	12.0874
											33.6555	38.3039	35.3198	39.9396	29.0119	30.3671	31.3816		33.6553	14.9247	15.9082	14.0091	12.0456	10.9854	12.1817
											40.1906	177.11	191.673	217.831	134.311	131.415	150.231		40.1863	44.2568	46.716	41.8514	31.5838	29.4584	31.177
											46.6459	178.776	183.55	210.586	136.644	136.208	150.292		46.6376	46.5911	47.2084	39.1649	31.3289	26.6817	28.7751
											53.1031	183.058	185.651	212.028	139.02	140.731	152.813		53.0961	43.5992	43.4474	35.5358	29.235	24.8109	26.1871
											59.6479	28.1371	23.6137	25.1369	18.0636	18.1763	19.7501		59.6326	11.1641	12.2505	10.2592	9.20228	8.8398	9.45911
											66.1008	24.0847	22.8753	26.3168	18.2047	17.9212	19.4883		66.0896	10.9922	11.4819	10.0334	8.98015	8.65107	9.10072
											72.5569	25.4251	24.6556	27.2857	18.1468	19.969	19.7847		72.5507	10.2625	11.5211	10.6098	8.96947	8.05511	8.40377
											EV	77.3537	75.8261	82.9523	154.691	160.674	184.269		EV	22.6276	23.7182	21.2317	35.5989	35.7265	29.1315
											MYG1M	59.003	59.2663	63.6213	118.44	118.287	130.803		MYG1M	15.6354	15.208	14.167	22.3487	18.0306	19.6744
	The blots derive from same experiments but different gels.									Fig. 7i
											SW480				HCT116
											EV	MYG1	MYG1M		EV	MYG1	MYG1M
											59.84	46.09	49.46		61.5	32.18	38.89
Fig. 7g											61	47.48	49.72		67.3	29.1	35.08
											60.73	44.54	53.77		60.1	33.58	31.05
	The blots derive from same experiments but different gels.
Fig. 7h
	The blots derive from same experiments but different gels.

## Sheet: Fig. 8
Fig. 8b-c
	PA-ID	Gender	Age	Ki67	SUVmax	MYG1-T	MYG1-N	PKM2-T	PKM2-N	MYC-T	MYC-N
	PA1918755	1	70	3	16.7	10		11	8	10
	PA1935780	2	73	85	16.2	10	8	8	4	10	2
	PA2005200	1	68	90	20	8		6		8
	PA2021037	1	63	85	23.8	9	6	9	8	8	6
	PA2034392	2	50	90	8.5	5	4	6	4	8	2
	PA2034393	1	70	95	14.2	8	4	8		8
	PA2035297	1	55	90	15.9	6	2	6		8	6
	PA2036403	1	75	90	14.9	11		9		11	8
	PA2036977	2	64	60	32.1	10	4	6	4	10	6
	PA2038371	1	55	60	16	6	5	8	4	6	4
	PA2038401	1	68	70	11.1	8		11		9
	PA2039577	2	63	95	14.9	8	4	4	6	6	4
	PA2042189	1	67	70	6	8	6	6	6	8	4
	PA2044679	1	64	90	14.8	10		8		9
	PA2044783	1	52	90	15.3	8		8		8
	PA2045227	1	63	80	22.4	10		12		10
	PA2045491	1	57	70	31	10	8	8	4	10	6
	PA2100263	2	63	85	14	6		10		8
	PA2101862	2	82	85	17	9	6	4	6	6
	PA2123585	1	56	80	12.5	7	6	9	2	7	4
	PA2125164	1	62	95	33.3	12	2	11	8	11	6
	PA2125450	2	32	99	11.3	7	6	12	6	11	8
	PA2125662	1	64	80	14.7	11		12		10
	PA2125944	1	56	70	21.4	12		11		12
	PA2127130	2	34	60	14.1	7		10		6
	PA2127193	1	54	80	11.9	8	10	8	8	8	6
	PA2127372	2	73	50	13.1	8		11		6
	PA2127373	1	66	70	33	11	10	11	6	7	2
	PA2129043	1	85	70	16.3	6		6		8
	PA2129415	1	74	75	11.8	8	6	8	4	12	10
	PA2133050	2	43	60	7.3	8	6	9	5	4	2
	PA2136005	1	39	80	25.9	10	8	8	6	7	2
	PA2136422	1	70	70	17.3	11	8	8	8	8	4
	PA2137923	2	79	90	39.6	8	4	9	4	8	2
	PA2139023	2	49	70	24.3	10	4	12	6	12	8
	PA2142760	2	52	85	13.2	10	6	10	6	8	4
	PA2142817	1	30	90	30	8	6	9	7	9	1
	PA2144688	2	58	95	19.4	9	4	8	9	10	7
	PA2145426	2	52	70	15.9	11	10	10	6	9	4
	PA2146197	2	57	75	14.4	4	6	8	4	6	2
	PA2146414	1	55	80	13.4	12		6		8
	PA2150838	2	64	95	15.5	10	6	11	8	11	6
	PA2152873	2	67	85	13.6	7		7		7
Fig. 8e
	PKM2					MYC
	EV	MYG1	MYG1N	MYG1M		EV	MYG1	MYG1N	MYG1M
	8	9	12	7		2	8	8	8
	2	12	12	5		0	8	3	10
	8	9	12	4		0	6	8	12
	8	10	10	6		0	10	4	12
	8	12	12	8		2	10	3	12
	TUNEL					Ki-67
	EV	MYG1	MYG1N	MYG1M		EV	MYG1	MYG1N	MYG1M
	2.13	0.19	2.07	1.2		28	77	26	88
	2.99	1.39	5.68	0.97		30	74	60	80
	3.67	2.15	5.81	1.12		32	85	70	76
	2.94	0.89	3.31	1.8		50	82	80	90
	4.81	2.13	1.89	0.56		30	90	60	82

## Sheet: Fig. S1
Fig. S1a				Fig. S1b											Fig. S1e					Fig. S1f						Fig. S1h
		64DEGs	Double Location		Samples	Gender	Age	Lymph node	Distance Metastasis	Normal	Tumor	N(log)	T(log)			Normal mucosa	Adenoma	Intramucosal carcinoma	Metastasis		ID	Myg1	Group				APC WT	APC MUT
	1	KIF4A	PARK2		1	F	38	+	No	25.8324	63.5615	4.69111	5.99008			0	5	8	12		GSM4873814	9.42203	Wild type biological replicate 1				9.9334	9.9133
	2	ECT2	OPA1		2	M	59	+	No	12.626	85.1012	3.65833	6.41111			4	6	6	10		GSM4873815	9.51202	Wild type biological replicate 2				9.4381	9.7557
	3	CCNB1	VCP		3	M	34	+	No	34.0242	63.3266	5.08849	5.98474			1	8	7	12		GSM4873816	9.34974	Wild type biological replicate 3				9.6386	9.449
	4	NFE2L3	BAX		4	M	58	+	No	43.4376	73.146	5.44087	6.19271			4	6	6	10		GSM4873817	9.4414	Wild type biological replicate 4				10.0666	10.1963
	5	LMNB2	RPS27A		5	F	60	+	No	23.8101	53.2639	4.5735	5.73509			4	6	8	11		GSM4873818	9.51475	Wild type biological replicate 5				9.3485	9.8347
	6	CBFB	PARK7		6	F	63	+	No	62.9163	52.1727	5.97536	5.70522			2	6	8	12		GSM4873819	9.42856	Wild type biological replicate 6				9.6553	9.7685
	7	TIMELESS	PINK1		7	M	48	-	No	14.8948	39.7381	3.89674	5.31245			2	6	8	10		GSM4873820	9.28656	Wild type biological replicate 7				9.8165	9.3872
	8	PUS7	AKT1		8	M	67	-	No	18.9919	59.6344	4.24731	5.89807			5	3	8	8		GSM4873821	9.2214	Apc biological replicate 1				10.2255	9.2489
	9	IFITM2	MRPL27		9	M	70	+	No	45.1536	29.5337	5.49677	4.88429			8	4	10	9		GSM4873822	9.44798	Apc biological replicate 2				8.8273	9.1941
	10	SLCO4A1	YWHAZ		10	M	70	-	Yes	23.8059	273.522	4.57325	8.09552			4	2		8		GSM4873823	9.69614	Apc biological replicate 3				10.1855	10.2879
	11	IFITM3	MRPS18C		11	M	61	+	No	33.9107	55.1283	5.08367	5.78472			2	4		12		GSM4873824	9.37974	Kras biological replicate 1				10.459	9.9585
	12	CDH3	BNIP3		12	F	49	-	No	33.4474	109.931	5.06382	6.78046			7	6		12		GSM4873825	9.34461	Kras biological replicate 2				9.291	9.6719
	13	S100A11	UBA52		13	M	77	-	No	20.0272	54.8118	4.32389	5.77641			2	4		9		GSM4873826	9.63615	Kras biological replicate 3				9.856	9.2972
	14	MCM2	HSPA1A		14	M	71	-	Yes	60.3705	152.565	5.91577	7.25328			6					GSM4873827	9.46376	Kras biological replicate 4				10.4055	9.1089
	15	F12	MRPL32		15	F	61	+	No	45.5446	66.1586	5.50921	6.04786			8	8				GSM4873828	9.79259	ApcKras biological replicate 1				9.7936	9.2273
	16	NUTF2	TP53		16	M	66	+	No	25.3983	57.8357	4.66666	5.85389			1	4				GSM4873829	9.67811	ApcKras biological replicate 2				9.8863	10.553
	17	TMEM147	MRPS22		17	F	63	+	No	78.108	74.4501	6.2874	6.2182			4					GSM4873830	9.8186	ApcKras biological replicate 3				9.7204	10.1202
	18	NUSAP1	MRPS18B		18	M	71	-	No	56.0671	83.2655	5.80908	6.37965			2	4										9.6082	9.9111
	19	MCM3	MRPS12		19	F	64	+	No	23.0663	34.0166	4.52771	5.08817			3	4										8.8791	9.6015
	20	TIMP1	TIMM13		20	M	34	+	No	55.8081	74.8351	5.8024	6.22564			4	4										9.4961	9.3276
	21	POLR1D	MRPS27		21	M	43	+	No	8.69431	3.65902	3.12007	1.87146			2	2										9.0835	9.5896
	22	EZH2	BCL2		22	M	43	-	No	70.9185	141.643	6.14809	7.14612			2	2			Fig. S1g							9.3065	9.7711
	23	RFWD3	GSK3B		23	M	80	-	No	50.1241	28.206	5.64743	4.81793			3	8				KRAS WT	KRAS MUT					8.9182	9.0264
	24	CENPN	YWHAB		24	M	42	-	Yes	48.0844	64.9573	5.5875	6.02142			2	4				0.337	0.635					9.475	9.7462
	25	SF3B3	MRPS33		25	F	75	-	No	15.2677	46.6445	3.93241	5.54363			4	4				0.505	0.592					9.2541	9.4221
	26	TK1	BNIP3L		26	M	83	-	No	4.10776	6.25233	2.03835	2.64439			6	4				0.38	0.963					8.8366	9.906
	27	PACSIN2	DNM1L		27	F	41	+	No	1.81864	5.2821	0.862858	2.40111			1	10				0.631	1.085					10.077	9.6713
	28	KIF11	BCL2L1		28	M	55	+	Yes	8.33994	226.71	3.06004	7.8247			1	10					1.132					10.4141	9.6569
	29	SLC26A2	MRPL55		29	M	38	+	No	4.49283	8.99633	2.16762	3.16934			2	5										10.3155	9.3548
	30	ESPL1	MRPS15		30	F	41	+	No	18.2288	1.24361	4.18815	0.314531			6	6										9.7953	9.4638
	31	CDCA8	MRPS18A		31	M	57	+	No	1.31923	7.18613	0.399694	2.84521			6	3										9.7102	9.5075
	32	GDF15	PSEN1													1	4										10.5733	9.2797
	33	ITM2C	CREB1													1	4										9.568	10.283
	34	DTYMK	ERBB4													6	4										9.5086	10.4785
	35	GTPBP4	MRPS16													2											10.0751	9.4949
	36	TRMT1	MRPS17													2	6										10.196	9.4428
	37	CKB	UBB													4	4										9.3132	9.8929
	38	PDE4D	MRPL12													6	10										9.4562	9.2861
	39	HSD11B2	ABL1													8	4										9.5486	9.4073
	40	JAG2	MICU1													1	2										9.0075	9.2829
	41	TXNIP	MRPS28													2	2										9.8134	10.9869
	42	TSPAN7	RPS3													5											10.2261	9.615
	43	CHGB	TIMM50													4											10.3636	9.5065
	44	MALL	VPS35													1											9.3351	10.0779
	45	EXOSC5	MRPL23													1											9.0127	9.2628
	46	PAXIP1	BAD													1											9.3984	9.5349
	47	C12orf10	EIF2AK3													2											9.0693	9.6842
	48	SLC22A5	MRPL4													4											9.6234	9.2864
	49	PLAC8	MRPL43													3											9.3266	9.8702
	50	MAOB	MRPL47													2											9.5573	9.5672
	51	PRMT1	MRPS7													3											10.1247	9.9301
	52	ACD	CAMK2A													4											10.3632	9.5424
	53	SNRPA	HSPE1													2											9.1428	9.6094
	54	TGFBI	LYN													1											8.8045	10.2394
	55	IPO5	MRPL42													2											9.5768	9.2007
	56	ASNS	MRPL49													2											9.5585	9.0977
	57	NAP1L1	MRPL57													3											9.7317	9.7941
	58	CAMK2N1	MRPS10													1											9.9164	9.6115
	59	TST	MRPS6													2											11.3244	10.0344
	60	LCN2	MTOR													4											9.5061	9.5693
	61	SLC35D1	YWHAE													2											10.1909	9.2655
	62	ETHE1	MRPL34													3											9.6539	9.3455
	63	HSD17B11	MRPL44													2											10.0193	9.5787
	64	TESC	MRPL51													1											9.8406	9.0243
			TIMM44																								9.849	9.4678
			YWHAG																								9.5051	9.9969
			DAP3																								9.5958	9.5789
			MFF																								10.0083	9.2509
			MRPL15																								9.479	9.7657
			MRPL2																								9.0679	9.2248
			MRPL28																								9.6543	10.559
			MRPL41																								10.5918	10.0621
			MRPL48																								9.4559	9.6004
			MRPS11																								8.8706	9.3619
			MRPS14																								10.1305	9.6004
			MRPS2																								10.0438	8.833
			MRPS31																								9.96	9.4474
			SQSTM1																								10.4869	9.9856
			BOK																								9.644	10.3164
			MRPL10																								9.5068	10.3163
			MRPL13																								9.3595	9.6216
			MRPL17																								9.9147	10.0076
			MRPL20																									9.8552
			MRPL21																									9.6096
			MRPL40																									9.8808
			MRPS24																									9.5996
			HADHB																									9.578
			CDC37																									9.2833
			MRPL1																									10.2649
			MRPL22																									10.2305
			MRPL3																									9.6791
			MRPL50																									9.6994
			MRPL52																									9.4182
			MRPS5																									9.9371
			RAF1																									9.5884
			MECP2																									9.5543
			CDKN2A																									9.9429
			MRPL16																									9.4959
			MRPL24																									9.5622
			MRPL35																									9.7275
			MRPL37																									9.0797
			MRPL39																									9.0212
			MRPL53																									10.2942
			MRPS36																									9.8185
			MRPS9																									10.1974
			PARP1																									8.7062
			DIABLO																									9.3149
			GABPB1																									9.3487
			MRPS30																									9.962
			MRPS35																									9.6418
			STAT3																									9.8157
			TIMM8B																									9.554
			TRMT10C																									9.8204
			PPP1CC																									9.4142
			MKKS																									9.9379
			MRPS23																									10.4856
			COX18																									10.4215
			MRPL19																									9.8764
			MRPL30																									9.8068
			MRPL33																									9.892
			MRPL36																									10.0569
			MRPL38																									9.2035
			MRPL46																									9.8777
			MRPL54																									8.9208
			MRPS26																									9.3274
			MRPS34																									8.9321
			TSPO																									10.3553
			UQCRC2																									9.1199
			ARL2BP																									9.0674
			ATXN3																									9.0715
			GFM2																									9.4791
			HTRA2																									10.4057
			NDUFS2																									9.8826
			NDUFS3																									9.5597
			NDUFV1																									9.4687
			PRKCA																									10.4071
			RPS6KB1																									9.5045
			YWHAQ																									9.3148
			MRPL18																									9.8524
			HSPA1L																									9.55
			CLPX																									9.4743
			MRPS21																									10.1251
			MRPS25																									9.2482
			TP63																									9.5544
			LRPPRC																									9.196
			MRPL9																									9.1324
			STAR																									9.827
			CASP8																									10.2652
			MAPT																									9.026
			MPC1																									9.7178
			MRPL14																									9.1801
			PNPT1																									9.3979
			POLRMT																									9.1397
			PPARGC1A																									9.3099
			SNCA																									9.4621
			UBC																									10.5911
			KDR																									9.6621
			MAPK8																									9.834
			COX7A2L																									9.7115
			RAD51																									10.179
			TOMM20L																									9.9441
			ERAL1																									10.2176
			HAX1																									9.6814
			NDUFS5																									9.6341
			TXNIP																									9.3336
			YWHAH																									8.5067
			CHCHD2																									9.0449
			CKMT2																									9.7643
			SOD1																									9.7481
			BBC3																									10.0548
			CDK5RAP1																									10.532
			CHCHD4																									9.9665
			COX11																									9.5676
			DNAJA2																									9.7806
			E2F1																									10.1961
			MRPL11																									9.5714
			MTRF1																									9.4655
			MYC																									9.5081
			POLG2																									9.6922
			SFN																									10.1666
			SUPV3L1																									10.3856
			TP53BP2																									10.0669
			UQCC2																									10.0904
			NOL3																									9.7271
			MRPL45																									9.6481
			PDHX																									9.9165
			TTC19																									9.3319
			ATF2																									9.8051
			DCN																									9.4001
			GPER1																									9.6739
			GSK3A																									10.0408
			AFG3L2																									10.7167
			DMPK																									9.4082
			PEX5																									9.6368
			PPP3R1																									9.829
			ATG7																									9.3741
			ATP5C1																									10.4565
			FBXL4																									11.4295
			GABPA																									10.0438
			GJA1																									9.5164
			GRPEL2																									9.4663
			MX1																									9.7977
			NDUFAB1																									9.9362
			NOA1																									9.6235
			PPP2CB																									9.3751
			TIMM21																									9.6093
			WASF1																									9.4417
			CYCS																									8.995
			CKMT1A																									8.8003
			CKMT1B																									9.9263
			PPP1R13B																									9.243
			SLC25A39																									9.4148
			HIP1R																									9.6072
			PCK2																									10.1127
			SCO2																									8.7762
			BIK																									9.4526
			CFL1																									9.6234
			COX15																									10.1948
			MCL1																									9.6588
			MX2																									9.8735
			NDUFA10																									9.7952
			P2RX7																									9.7558
			RNF144B																									9.6642
			TP73																									9.8279
			UQCC3																									9.1962
			UQCRC1																									8.5488
			YME1L1																									9.4982
			GOLPH3																									9.04
			PLN																									9.5028
			SHC1																									9.7694
			SLC25A33																									9.3666
			ANXA1																									9.7325
			FOXRED1																									9.822
			FXN																									9.5914
			NFS1																									9.6396
			DDX3X																									9.6184
			COX10																									9.4421
			CYC1																									9.5568
			DHX30																									9.7354
			EARS2																									8.9337
			ELAC2																									10.0484
			MARS2																									9.2226
			MIPEP																									10.1436
			MT3																									9.9924
			NDUFA5																									10.2447
			POLDIP2																									10.2326
			PRELID1																									9.6173
			SARS2																									8.9807
			TARS2																									9.6825
			TIMM29																									9.3999
			VAMP1																									9.678
			SLC25A10																									9.9397
			AIFM1																									10.331
			FASTK																									10.1207
			HERC2																									9.323
			LGALS3																									9.9065
			MTG2																									9.2168
			PDF																									9.1583
			TXN2																									9.1863
			ACADM																									10.1906
			CCAR2																									9.8933
			DYNLL1																									10.2539
			MTG1																									9.6676
			PPP2R2B																									9.4697
			ATG3																									9.8613
			ATPAF2																									9.6399
			AURKAIP1																									9.5812
			CPT2																									10.0665
			HSPA4																									9.6093
			LYRM7																									8.7141
			MLXIP																									9.2915
			NDUFB2																									9.1767
			PHB2																									9.3552
			PPP2R3C																									10.3663
			TERT																									8.781
			TOP1MT
			YARS2
			ABCD3
			COX17
			CYP11B1
			CYP27A1
			DDX20
			DUSP18
			IFIH1
			MOAP1
			RARS2
			SLC25A32
			SOX10
			STOX1
			PRIMPOL
			ATAD3A
			COX6A1
			ABCB8
			AKT3
			ARL2
			CARS2
			COX7B
			DDX41
			EI24
			ENDOG
			FASTKD5
			GLRX2
			IKBKE
			IMMT
			LACE1
			LARS2
			LETM2
			MALSU1
			MEF2A
			MMAA
			NARS2
			NDUFA7
			NDUFC1
			NME2
			NT5M
			OPA3
			PARS2
			PID1
			PPA2
			PPOX
			PRDX5
			PTCD3
			RTN4IP1
			TEFM
			TP53AIP1
			COX7A2
			DDX28
			EYA2
			RMND1
			SLC25A12
			TDRD7
			BCL2L2
			TMEM102
			ATAD3B
			ALAS1
			CMC2
			CRTC3
			DDHD1
			DDX42
			DNA2
			EIF4A3
			FDX2
			GSTK1
			GZMB
			IFIT2
			MTHFD1L
			PDSS1
			PIN4
			PLD6
			PPRC1
			REXO2
			SLC11A2
			SLIRP
			TMBIM6
			TRIT1
			ATG14
			COX7A1
			METAP1D
			SLC25A21
			DDX19B
			DDX39A
			CYP11B2
			DDX11
			DHX16
			PYURF
			SLC27A3
			STARD13
			SUOX
			TFDP1
			CLIC1
			BCKDHA
			CS
			OTC
			RP13-1032I1.10
			ACSS1
			AMBRA1
			BCL2L2-PABPN1
			BHLHA15
			C12orf65
			CA5B
			CMC1
			COASY
			COQ6
			COX6B1
			ECSIT
			IDH1
			INF2
			LACTB
			LDHD
			MIGA2
			NBL1
			NDUFAF6
			NDUFB4
			NDUFB8
			NFU1
			NRF1
			NUDT1
			OGG1
			PDE2A
			PRODH
			ROMO1
			SLC25A22
			THOP1
			TIGAR
			TRMU
			TRNT1
			TXNRD2
			TFDP2
			DDX1
			DDX21
			C21orf2
			DDX17
			DDX23
			DDX27
			DDX47
			DDX5
			DHX33
			DHX38
			SLC25A31
			ALDH1L2
			DNAJC11
			GRSF1
			HIBADH
			MICU3
			NAXE
			PGR
			SUCLG1
			DYNLL2
			PDHA1
			ABHD8
			AGPAT5
			ALDH1A1
			APEX2
			BBOX1
			BOLA3
			C22orf29
			CASP1
			COX6C
			COX7C
			CPT1C
			DDX18
			DHTKD1
			DUT
			ETFB
			GPD1
			GPX4
			GSR
			JTB
			KIAA0391
			LACC1
			LIG3
			LYRM4
			MLLT11
			MSTO1
			MTFMT
			NDUFB1
			NRGN
			NSUN4
			PCCA
			PDPR
			PHYKPL
			PPARGC1B
			PUS1
			QTRT2
			RNASEL
			RRM2B
			SDHAF3
			SLC25A37
			SLC3A1
			SPATA19
			TAT
			SLC25A41
			APEX1
			CDS1
			DDX25
			DDX31
			DDX46
			DDX54
			DDX55
			DDX56
			DHX32
			MTUS1
			PARG
			SLC25A40
			NSUN3
			ABHD10
			ACACB
			ACSL5
			CIAPIN1
			DAO
			DDX24
			DDX4
			DHRS2
			GCLM
			HAGH
			KMO
			MDH1
			MT-CO3
			MTHFS
			NR3C1
			NUDT2
			NUDT9
			PCK1
			PI4KB
			QTRT1
			SLC29A1
			DHX34
			SLC25A45
			DDX10
			DDX50
			DHX35
			FLAD1
			SKIV2L
			RP11-108K14.8
			SLC25A51
			BCAT1
			LRRC59
			METTL12
			MTHFD2L
			SLC25A53
			SORD
			PDHA2
			ACSM5
			ALKBH1
			ALOX12
			AMT
			ARG1
			BCO2
			C10orf67
			C12orf10
			C19orf70
			CARD19
			CEBPZOS
			CISD3
			DAOA
			DHX37
			ETNPPL
			GCAT
			GPT2
			MPG
			NAIF1
			PNPLA7
			PTRH1
			RBFA
			RNASEH1
			SFXN2
			TRMT5
			PIF1
			UNG
			SLC25A52
			ADPRHL2
			ENOSF1
			AKR1B15
			GOT1
			GPT
			LEXM
			ALDH3A2
			CMPK2
			COA7
			CRAT
			LPIN1
			MYO19
			NUDT13
			PDE12
			SFXN3
			SNN
			TYMP

## Sheet: Fig. S2
Fig. S2a								Fig. S2e							Fig. S2i
															The blots originated from the same gel but were probed with different antibodies.
									The blots originated from the same gel but were probed with different antibodies.
	The blots originated from the same gel but were probed with different antibodies.
Fig. S2n	SW480					RKO
	EV	MYG1				shNC	shMYG1#1	shMYG1#2
	24.17	60				58	39	42
	24.4	61.4				67	49	34
	25.4	62.3				73	50	28
	25.7	63.5				65	53	43
	23.5	63.4				67	46	47
						62	48	53
Fig. S2o
	RKO
		G1			G2/M			S
	shNC	35.66	33.17	31.65	12.39	18.51	12.3	51.95	48.32	56.05
	shMYG1#1	47.53	46.44	47.22	8.83	10.61	9.28	43.64	42.95	43.5
	LOVO
		G1			G2/M			S
	shNC	46.13	47.74	49.19	13.96	11.72	9.27	39.91	40.54	41.54
	shMYG1#1	59.7	62.32	58.16	11.11	11.46	12.81	29.19	26.22	29.03
	480
		G1			G2/M			S
	EV	66.9	58.87	55.39	11.79	16.1	22.83	21.31	25.03	21.78
	MYG1	43.04	43.57	37.61	25.68	20.73	25.08	31.28	35.7	37.31
	116
		G1			G2/M			S
	EV	61.19	55.92	57.1	6.2	12.01	13.52	32.61	32.07	29.38
	MYG1	38.76	36.07	40.37	25.47	23.85	20.69	35.77	40.08	38.94

[truncated: 6 more sheets: Fig. S3, Fig. S4, Fig. S5, Fig. S6, Fig. S7, Fig. S8]
